# Supplementary material for: Model-independent fluxome profiling from 2H and 13C experiments for metabolic variant discrimination
Source: Genome Biol. 2004 Nov 16;5(12):R99. doi: 10.1186/gb-2004-5-12-r99 (PMC545802; doi:10.1186/gb-2004-5-12-r99)
Supplement: Additional data file 2 — All the raw data contained in six Excel tables [file gb-2004-5-12-r99-s2.xls]

## Sheet: Table 1 - 13C-Glc CAA
G CAA, S CAA, G NH4, S NH4, D-G NH4, P NH4	wt	wt	cggR	cggR	yqjI	yqjI	sdhC	sdhC	ytsJ	ytsJ	pps	pps	mdh	mdh	glcP	glcP	pgi	pgi	ccpA	ccpA	glcR	glcR
ALA-15 m0	0.580071	0.575815	0.53575	0.530988	0.674722	0.673757	0.571567	0.574489	0.727371	0.706926	0.575369	0.581793	0.603213	0.603213	0.568116	0.568116	0.589701	0.566499	0.575849	0.577306	0.592068	0.592068
ALA-15 m1	0.0700458	0.0656102	0.0791918	0.0814723	0.0970172	0.0971766	0.0676316	0.0662045	0.0342369	0.0342381	0.0656269	0.058564	0.041259	0.041259	0.0641331	0.0641331	0.0652773	0.0873982	0.0714742	0.072574	0.0640726	0.0640726
ALA-15 m2	0.0816389	0.0841735	0.0966206	0.0995885	0.0795343	0.0782984	0.0890735	0.0865175	0.040599	0.0472505	0.084165	0.0795731	0.0621816	0.0621816	0.0833499	0.0833499	0.0823013	0.0946377	0.0886534	0.0908587	0.0798557	0.0798557
ALA-15 m3	0.268244	0.274401	0.288437	0.287951	0.148726	0.150768	0.271728	0.272789	0.197793	0.211586	0.274839	0.28007	0.293346	0.293346	0.284401	0.284401	0.26272	0.251465	0.264023	0.259261	0.264004	0.264004
ALA-57 m0	0.572498	0.560169	0.524002	0.524256	0.654147	0.651985	0.559972	0.563982	0.714436	0.682922	0.56324	0.574339	0.592663	0.592663	0.555057	0.555057	0.574095	0.549847	0.567909	0.564256	0.579747	0.579747
ALA-57 m1	0.0707711	0.0690084	0.0778949	0.0784375	0.101374	0.102201	0.070194	0.0703199	0.0353322	0.0429214	0.0670455	0.0598099	0.0435906	0.0435906	0.062176	0.062176	0.0686976	0.0883339	0.0710293	0.0759356	0.0648993	0.0648993
ALA-57 m2	0.0625121	0.0600495	0.075894	0.07635	0.0751807	0.0743106	0.0662018	0.0669954	0.0254243	0.0327795	0.0598754	0.0539066	0.0360533	0.0360533	0.0578184	0.0578184	0.0631421	0.0819443	0.0643076	0.0691313	0.0596792	0.0596792
ALA-57 m3	0.294219	0.310773	0.322209	0.320956	0.169299	0.171503	0.303632	0.298703	0.224807	0.241377	0.309839	0.311945	0.327693	0.327693	0.324949	0.324949	0.294065	0.279875	0.296755	0.290678	0.295675	0.295675
ALA-85 m0	0.601363	0.58925	0.565043	0.567863	0.706987	0.706335	0.589948	0.590183	0.72926	0.705586	0.591562	0.606617	0.623111	0.623111	0.585237	0.585237	0.604328	0.605864	0.597327	0.598859	0.612029	0.612029
ALA-85 m1	0.0799653	0.0755021	0.0773475	0.0774344	0.0806789	0.0793036	0.0908588	0.0886706	0.0354779	0.0381098	0.0766516	0.0598852	0.0331303	0.0331303	0.0719788	0.0719788	0.0802799	0.0629804	0.0888099	0.0854846	0.0687957	0.0687957
ALA-85 m2	0.318672	0.335248	0.35761	0.354703	0.212335	0.214362	0.319193	0.321146	0.235262	0.256305	0.331786	0.333498	0.343759	0.343759	0.342784	0.342784	0.315392	0.331155	0.313863	0.315656	0.319176	0.319176
ALA159 m0	0.595381	0.583243	0.560352	0.556364	0.691656	0.693275	0.576701	0.580877	0.718374	0.690489	0.582747	0.595575	0.611347	0.611347	0.566254	0.566254	0.596302	0.593951	0.589603	0.589184	0.592331	0.592331
ALA159 m1	0.0778219	0.0769976	0.0750556	0.0812544	0.0841719	0.0797806	0.0912698	0.0902932	0.0328805	0.042522	0.0757632	0.0641703	0.0342239	0.0342239	0.078587	0.078587	0.0778916	0.0684796	0.0880193	0.0881031	0.0767808	0.0767808
ALA159 m2	0.326797	0.33976	0.364592	0.362381	0.224172	0.226944	0.332029	0.32883	0.248745	0.266989	0.34149	0.340255	0.354429	0.354429	0.355159	0.355159	0.325807	0.337569	0.322378	0.322713	0.330888	0.330888
ASP-15 m0	0.51963	0.508304	0.538324	0.529282	0.744317	0.739748	0.494075	0.497256	0.703213	0.662639	0.521976	0.519838	0.512898	0.512898	0.523955	0.523955	0.534863	0.582038	0.515656	0.512106	0.537273	0.537273
ASP-15 m1	0.14	0.138473	0.14155	0.139213	0.113287	0.117688	0.165723	0.165263	0.0874666	0.104976	0.133464	0.135472	0.151334	0.151334	0.131586	0.131586	0.130352	0.123181	0.152857	0.139434	0.130179	0.130179
ASP-15 m2	0.131281	0.143059	0.0887974	0.0956147	0.102124	0.0983632	0.0517837	0.0524487	0.0498595	0.0585207	0.136604	0.155914	0.0349412	0.0349412	0.119494	0.119494	0.124639	0.132749	0.0795921	0.141073	0.108247	0.108247
ASP-15 m3	0.133521	0.133388	0.150528	0.149707	0.0386414	0.0383687	0.198589	0.193834	0.101408	0.106937	0.135042	0.121274	0.18803	0.18803	0.141236	0.141236	0.135504	0.10792	0.170041	0.12894	0.139873	0.139873
ASP-15 m4	0.0755681	0.0767762	0.0808016	0.0861829	0.00163023	0.00583171	0.0898283	0.0911992	0.0580533	0.066927	0.072913	0.0675025	0.112796	0.112796	0.0837292	0.0837292	0.0746417	0.0541122	0.0818543	0.0784462	0.0844279	0.0844279
ASP-57 m0	0.509372	0.504362	0.526686	0.523539	0.719768	0.715888	0.492344	0.497382	0.68547	0.642053	0.507578	0.513604	0.501896	0.501896	0.51862	0.51862	0.518755	0.562046	0.515077	0.509789	0.52715	0.52715
ASP-57 m1	0.139158	0.141439	0.139761	0.138501	0.117972	0.123451	0.162081	0.159916	0.0932437	0.105168	0.138896	0.13564	0.149655	0.149655	0.132123	0.132123	0.132247	0.128266	0.149094	0.139688	0.132203	0.132203
ASP-57 m2	0.132213	0.136967	0.0958796	0.0967463	0.104744	0.10243	0.0575564	0.0585131	0.0537645	0.0676097	0.139545	0.151109	0.0422405	0.0422405	0.119565	0.119565	0.128626	0.136055	0.0811332	0.133799	0.108695	0.108695
ASP-57 m3	0.138685	0.136017	0.147068	0.148715	0.0455933	0.0460424	0.194913	0.190829	0.104979	0.115088	0.134849	0.127126	0.188334	0.188334	0.1421	0.1421	0.136046	0.114198	0.170073	0.135356	0.141012	0.141012
ASP-57 m4	0.0805727	0.0812149	0.0906059	0.0924993	0.0119226	0.0121885	0.0931054	0.0933604	0.0625422	0.0700813	0.0791315	0.0725218	0.117874	0.117874	0.0875919	0.0875919	0.0843257	0.0594353	0.0846221	0.081368	0.0909412	0.0909412
ASP-85 m0	0.55205	0.54633	0.560963	0.557039	0.760404	0.759205	0.518789	0.522929	0.715985	0.674683	0.548903	0.559383	0.554533	0.554533	0.55291	0.55291	0.558481	0.604009	0.542338	0.550644	0.567167	0.567167
ASP-85 m1	0.164996	0.16714	0.152205	0.150126	0.132343	0.134253	0.167069	0.165125	0.0883758	0.105691	0.166406	0.167548	0.118499	0.118499	0.158764	0.158764	0.160496	0.155317	0.163031	0.165051	0.150468	0.150468
ASP-85 m2	0.171184	0.173851	0.169463	0.174857	0.0829005	0.0830422	0.208648	0.205686	0.108299	0.122308	0.172659	0.166934	0.1551	0.1551	0.175776	0.175776	0.169183	0.1543	0.191068	0.175492	0.164077	0.164077
ASP-85 m3	0.111771	0.112679	0.117368	0.117978	0.0243525	0.0234999	0.105495	0.106261	0.0873404	0.097318	0.112032	0.106135	0.171868	0.171868	0.112549	0.112549	0.11184	0.086375	0.103564	0.108813	0.118288	0.118288
ASP159 m0	0.546459	0.539175	0.552572	0.546329	0.748356	0.746434	0.512627	0.513328	0.705549	0.666905	0.544905	0.555408	0.549399	0.549399	0.548014	0.548014	0.552624	0.598634	0.535361	0.546932	0.561348	0.561348
ASP159 m1	0.168978	0.172397	0.160266	0.161229	0.137891	0.138768	0.17462	0.17529	0.0980848	0.114195	0.170129	0.171712	0.124991	0.124991	0.163853	0.163853	0.166289	0.159607	0.169461	0.16988	0.155357	0.155357
ASP159 m2	0.173442	0.172746	0.171746	0.176244	0.0841933	0.0857881	0.207217	0.207945	0.106529	0.122623	0.171314	0.165219	0.153832	0.153832	0.176509	0.176509	0.167885	0.152453	0.192566	0.172803	0.162981	0.162981
ASP159 m3	0.111121	0.115682	0.115417	0.116198	0.029559	0.0290101	0.105536	0.103437	0.0898372	0.0962767	0.113652	0.107661	0.171778	0.171778	0.111623	0.111623	0.113202	0.089306	0.102611	0.110384	0.120313	0.120313
ASP302 m0	0.65599	0.648154	0.662772	0.657797	0.824951	0.8297	0.646024	0.64931	0.773283	0.744845	0.650656	0.660165	0.620826	0.620826	0.662113	0.662113	0.659148	0.695978	0.661154	0.658064	0.663374	0.663374
ASP302 m1	0.11214	0.121156	0.0944462	0.0966939	0.0913368	0.0875432	0.0601698	0.0591583	0.0652172	0.0697691	0.123231	0.129573	0.125305	0.125305	0.0959228	0.0959228	0.110183	0.113612	0.0753512	0.11781	0.107954	0.107954
ASP302 m2	0.23187	0.230691	0.242782	0.24551	0.0837123	0.0827571	0.293806	0.291532	0.1615	0.185386	0.226113	0.210261	0.253869	0.253869	0.241964	0.241964	0.230669	0.19041	0.263495	0.224126	0.228672	0.228672
GLU-15 m0	0.321602	0.327753	0.409299	0.387185	0.607386	0.602814	0.393237	0.39266	0.751625	0.655095	0.335986	0.322653	0.532926	0.532926	0.329905	0.329905	0.314208	0.50428	0.369387	0.332817	0.362371	0.362371
GLU-15 m1	0.132109	0.131101	0.11805	0.121706	0.134919	0.133141	0.127659	0.126323	0.05498	0.070021	0.13077	0.12881	0.074452	0.074452	0.126848	0.126848	0.13618	0.103103	0.132153	0.135287	0.118579	0.118579
GLU-15 m2	0.226932	0.22651	0.200456	0.206246	0.170036	0.173282	0.208483	0.21336	0.106352	0.133073	0.223863	0.23387	0.155157	0.155157	0.226776	0.226776	0.223234	0.19361	0.213361	0.224551	0.204385	0.204385
GLU-15 m3	0.173062	0.169318	0.14541	0.151521	0.0628919	0.062778	0.145637	0.144825	0.0451675	0.0745053	0.167816	0.167557	0.121124	0.121124	0.16683	0.16683	0.177178	0.112142	0.154775	0.166949	0.165312	0.165312
GLU-15 m4	0.0975469	0.0948256	0.0837404	0.0876763	0.0209741	0.0242486	0.0879743	0.0859851	0.0263183	0.0425606	0.0950063	0.0962995	0.058387	0.058387	0.0964985	0.0964985	0.0975594	0.0591677	0.0904048	0.0952005	0.0939579	0.0939579
GLU-15 m5	0.0487478	0.050493	0.0430444	0.0456652	0.00379251	0.00373616	0.0370093	0.0368479	0.0155574	0.0247453	0.0465586	0.0508104	0.0579548	0.0579548	0.0531415	0.0531415	0.0516402	0.0276971	0.0399195	0.0451957	0.0553955	0.0553955
GLU-57 m0	0.321927	0.330564	0.405692	0.392912	0.598636	0.594065	0.396013	0.392098	0.73955	0.633233	0.336149	0.327415	0.533237	0.533237	0.33173	0.33173	0.321109	0.495959	0.377506	0.336707	0.364803	0.364803
GLU-57 m1	0.131476	0.130489	0.120316	0.121899	0.132524	0.132909	0.123616	0.127372	0.0549624	0.0765179	0.130264	0.128514	0.0726109	0.0726109	0.129232	0.129232	0.132624	0.108831	0.128635	0.133373	0.121803	0.121803
GLU-57 m2	0.221838	0.22037	0.19728	0.198461	0.167553	0.168017	0.205788	0.205829	0.10504	0.136045	0.221592	0.225714	0.151679	0.151679	0.218462	0.218462	0.220181	0.183156	0.213012	0.223754	0.197506	0.197506
GLU-57 m3	0.17067	0.16788	0.145074	0.150542	0.0638804	0.0656372	0.144942	0.1443	0.0509219	0.079297	0.165155	0.167377	0.119886	0.119886	0.167654	0.167654	0.173337	0.113684	0.149047	0.164857	0.164595	0.164595
GLU-57 m4	0.100889	0.0993624	0.0851785	0.0877521	0.0291332	0.0307915	0.089636	0.0912412	0.0300936	0.0459313	0.0955699	0.0985404	0.0615348	0.0615348	0.0985556	0.0985556	0.099432	0.0663911	0.0889539	0.0959284	0.0956209	0.0956209
GLU-57 m5	0.0532002	0.0513348	0.0464605	0.0484354	0.00827375	0.00857995	0.0400053	0.0391608	0.0194321	0.0289753	0.0512708	0.0524403	0.061053	0.061053	0.0543664	0.0543664	0.0533164	0.0319789	0.0428456	0.0453807	0.0556728	0.0556728
GLU-85 m0	0.356788	0.35864	0.445054	0.432502	0.62654	0.620854	0.459828	0.460235	0.767601	0.669902	0.367662	0.354638	0.57819	0.57819	0.364658	0.364658	0.353235	0.52843	0.428221	0.36652	0.39821	0.39821
GLU-85 m1	0.171883	0.175063	0.128584	0.131607	0.158489	0.160013	0.0909366	0.0922898	0.0519599	0.0745177	0.169046	0.179377	0.0470606	0.0470606	0.160468	0.160468	0.17078	0.131246	0.12411	0.177791	0.150445	0.150445
GLU-85 m2	0.251467	0.251099	0.251255	0.250472	0.153916	0.151058	0.285141	0.279667	0.124125	0.16651	0.251234	0.245588	0.242428	0.242428	0.262921	0.262921	0.253604	0.203026	0.268402	0.250164	0.244617	0.244617
GLU-85 m3	0.136572	0.134276	0.0878195	0.0967755	0.0467463	0.0519901	0.0571283	0.0628537	0.0225396	0.0379569	0.133929	0.144472	0.0260598	0.0260598	0.123012	0.123012	0.137669	0.0854146	0.085148	0.13148	0.117834	0.117834
GLU-85 m4	0.08329	0.0809222	0.0872881	0.0886433	0.0143078	0.0160854	0.106966	0.104954	0.0337746	0.0511133	0.078129	0.0759249	0.106261	0.106261	0.0889405	0.0889405	0.0847116	0.0518832	0.0941194	0.0740457	0.088894	0.088894
GLU159 m0	0.357616	0.364939	0.448607	0.436279	0.622662	0.623667	0.461054	0.463268	0.756635	0.664799	0.36815	0.358102	0.574513	0.574513	0.372221	0.372221	0.356251	0.530089	0.431416	0.371694	0.404872	0.404872
GLU159 m1	0.170065	0.167281	0.127611	0.1283	0.157527	0.151225	0.0888896	0.0916108	0.0555945	0.0721308	0.169606	0.175416	0.0493313	0.0493313	0.156392	0.156392	0.168866	0.127394	0.121416	0.172905	0.146223	0.146223
GLU159 m2	0.253582	0.252832	0.247104	0.251044	0.153791	0.156168	0.283097	0.278732	0.126443	0.168191	0.252478	0.245979	0.241672	0.241672	0.259722	0.259722	0.255249	0.203617	0.268148	0.250678	0.242772	0.242772
GLU159 m3	0.136082	0.133827	0.0889685	0.0959421	0.0500358	0.0523714	0.0608582	0.0631792	0.0255762	0.0434109	0.131108	0.144754	0.029515	0.029515	0.12392	0.12392	0.135325	0.0845293	0.0859025	0.130858	0.118563	0.118563
GLU159 m4	0.0826553	0.0811208	0.0877093	0.0884347	0.015984	0.0165689	0.106101	0.10321	0.0357514	0.0514679	0.078658	0.0757496	0.104968	0.104968	0.0877434	0.0877434	0.0843094	0.0543703	0.0931177	0.0738643	0.0875694	0.0875694
GLU302 m0	0.52199	0.525775	0.548835	0.538786	0.757463	0.752748	0.538034	0.541649	0.763067	0.690685	0.536313	0.534764	0.593673	0.593673	0.526224	0.526224	0.515653	0.621955	0.541423	0.535403	0.520914	0.520914
GLU302 m1	0.295651	0.294279	0.285162	0.291495	0.174562	0.172074	0.297199	0.300011	0.155254	0.19788	0.283523	0.283352	0.265758	0.265758	0.295384	0.295384	0.300177	0.238964	0.290178	0.289278	0.301281	0.301281
GLU302 m2	0.182359	0.179946	0.166003	0.169719	0.0679744	0.075178	0.164767	0.158341	0.0816793	0.111435	0.180164	0.181884	0.140569	0.140569	0.178392	0.178392	0.18417	0.139081	0.168399	0.175319	0.177805	0.177805
GLY-57 m0	0.706993	0.713089	0.705138	0.697492	0.950531	0.946826	0.749867	0.750281	0.805357	0.795908	0.727	0.714012	0.794786	0.794786	0.734239	0.734239	0.709927	0.709534	0.750655	0.703464	0.715399	0.715399
GLY-57 m1	0.0593441	0.0583756	0.0725944	0.0755026	0.02781	0.0312054	0.0462783	0.04795	0.0350321	0.0397958	0.0527504	0.0616891	0.0406648	0.0406648	0.0492912	0.0492912	0.0572385	0.0846362	0.0472199	0.0650528	0.0533149	0.0533149
GLY-57 m2	0.233663	0.228535	0.222267	0.227006	0.0216586	0.0219687	0.203855	0.201769	0.159611	0.164296	0.220249	0.224299	0.16455	0.16455	0.21647	0.21647	0.232834	0.20583	0.202125	0.231484	0.231286	0.231286
GLY-85 m0	0.751935	0.752812	0.755318	0.745744	0.971438	0.970111	0.784243	0.786832	0.830595	0.825303	0.7661	0.759499	0.82721	0.82721	0.773448	0.773448	0.753252	0.761535	0.785592	0.749916	0.75977	0.75977
GLY-85 m1	0.248065	0.247188	0.244682	0.254256	0.0285621	0.0298888	0.215757	0.213168	0.169405	0.174697	0.2339	0.240501	0.17279	0.17279	0.226552	0.226552	0.246748	0.238465	0.214408	0.250084	0.24023	0.24023
GLY159 m0	0.734291	0.735131	0.735612	0.72717	0.941448	0.935326	0.764084	0.75881	0.806661	0.799605	0.747008	0.732376	0.803854	0.803854	0.75105	0.75105	0.733052	0.742824	0.764141	0.727969	0.729707	0.729707
GLY159 m1	0.265709	0.264869	0.264388	0.27283	0.0585524	0.0646744	0.235916	0.24119	0.193339	0.200395	0.252992	0.267624	0.196146	0.196146	0.24895	0.24895	0.266948	0.257176	0.235859	0.272031	0.270293	0.270293
ILE-15 m0	0.800468	0.783633	0.828819	0.806533	0.974749	0.960106	0.856814	0.86452	0.952834	0.944195	0.804596	0.780282	0.861569	0.861569	0.796762	0.796762	0.840025	0.864159	0.828476	0.80554	0.854071	0.854071
ILE-15 m1	0.0594966	0.0700038	0.0572894	0.0568257	0.0331758	0.0440804	0.0585187	0.0615969	0.0335019	0.0400734	0.0631001	0.0592659	0.0482124	0.0482124	0.0596137	0.0596137	0.0611617	0.0534856	0.0643225	0.0633185	0.058486	0.058486
ILE-15 m2	0.0841815	0.0873746	0.0850684	0.0907876	0.00128976	0.00368518	0.0594205	0.0571724	0.0160307	0.0218112	0.0852379	0.0912315	0.0714365	0.0714365	0.0803742	0.0803742	0.0628174	0.0624359	0.0711986	0.0819259	0.0563957	0.0563957
ILE-15 m3	0.0253343	0.0275081	0.0156407	0.0213247	-0.00890257	-0.00667315	0.0145129	0.0102051	-0.00133616	-0.00233092	0.0236526	0.030488	0.012738	0.012738	0.0276168	0.0276168	0.0160121	0.0121956	0.0176325	0.0221513	0.0141932	0.0141932
ILE-15 m4	0.0203583	0.0196095	0.00911734	0.0155375	-0.00108895	-0.00196564	0.00585624	0.00259402	-0.000878936	-0.00462291	0.0178606	0.0232352	0.00198533	0.00198533	0.0207922	0.0207922	0.0145744	0.00839193	0.0104182	0.0178358	0.0112918	0.0112918
ILE-15 m5	0.00713168	0.00892594	0.00442314	0.00680265	0.000747462	0.000679019	0.00399885	0.00587013	-0.000242105	0.000630638	0.00407585	0.0103345	0.00293048	0.00293048	0.00990104	0.00990104	0.00583093	0.00066865	0.00629758	0.00735783	0.0044006	0.0044006
ILE-15 m6	0.00302965	0.00294554	-0.000358082	0.00218848	2.93528e-05	8.77071e-05	0.000878445	-0.00195891	9.10497e-05	0.000244052	0.00147744	0.00516334	0.00112876	0.00112876	0.00493973	0.00493973	-0.000421664	-0.00133688	0.00165496	0.00187075	0.00116183	0.00116183
ILE-57 m0	0.789184	0.792192	0.822593	0.80779	0.930767	0.928427	0.842122	0.845905	0.920132	0.899106	0.797977	0.788307	0.862451	0.862451	0.809126	0.809126	0.819948	0.83237	0.836157	0.807502	0.84701	0.84701
ILE-57 m1	0.0759312	0.0758875	0.0665523	0.0704312	0.0565305	0.0574808	0.0667273	0.066343	0.0538687	0.0608661	0.0727305	0.0758156	0.0585963	0.0585963	0.0704843	0.0704843	0.0703055	0.0710214	0.0660553	0.0745347	0.0670364	0.0670364
ILE-57 m2	0.077998	0.0776058	0.0734657	0.0787118	0.01307	0.0136623	0.0594658	0.0577026	0.0207943	0.0322303	0.0773532	0.0789228	0.0562578	0.0562578	0.0698136	0.0698136	0.0668569	0.061429	0.0630586	0.0699097	0.0525047	0.0525047
ILE-57 m3	0.0240706	0.0233286	0.0166363	0.0190737	1.72292e-06	0.00049235	0.0152804	0.0147108	0.00310878	0.00400197	0.0223774	0.0243011	0.010692	0.010692	0.0216618	0.0216618	0.0181295	0.0158922	0.0159976	0.0208377	0.0140339	0.0140339
ILE-57 m4	0.018362	0.0174363	0.0115465	0.0127475	-0.000312018	6.73804e-05	0.00724277	0.00717772	0.0010355	0.00201124	0.0171074	0.018713	0.00519005	0.00519005	0.0160433	0.0160433	0.0144543	0.0115926	0.00951698	0.0152627	0.0109035	0.0109035
ILE-57 m5	0.00972578	0.00884336	0.00610532	0.00734648	-4.25797e-05	-8.19028e-05	0.00656319	0.00587402	0.000684185	0.00109152	0.00839141	0.00932618	0.00425324	0.00425324	0.0083216	0.0083216	0.00698123	0.00513046	0.00649031	0.00800988	0.00545125	0.00545125
ILE-57 m6	0.00472813	0.00470678	0.00310105	0.00389972	-1.47145e-05	-4.76726e-05	0.00259864	0.00228646	0.000376498	0.00069311	0.00406262	0.00461456	0.00255926	0.00255926	0.00454949	0.00454949	0.00332435	0.002564	0.00272432	0.00394361	0.00306042	0.00306042
ILE-85 m0	0.74564	0.748145	0.769306	0.761493	0.918926	0.912821	0.799663	0.802593	0.903789	0.878888	0.745233	0.746447	0.823341	0.823341	0.766788	0.766788	0.781653	0.797318	0.792219	0.765264	0.811966	0.811966
ILE-85 m1	0.086484	0.0832073	0.0809979	0.0780454	0.0623349	0.0669823	0.0807174	0.0793638	0.0603774	0.0631414	0.088332	0.0805959	0.0619893	0.0619893	0.078777	0.078777	0.0754785	0.0756514	0.0791552	0.0819853	0.0762	0.0762
ILE-85 m2	0.096674	0.0997661	0.103169	0.105269	0.0186522	0.0191451	0.0809838	0.0826378	0.0294612	0.0475735	0.0989507	0.100483	0.085421	0.085421	0.0914133	0.0914133	0.0868952	0.0808961	0.0854952	0.091677	0.0690956	0.0690956
ILE-85 m3	0.0390516	0.0378804	0.0259955	0.0310942	0.000493113	0.00119786	0.0215748	0.0196653	0.0040622	0.00655872	0.0371812	0.0396673	0.0163244	0.0163244	0.0344637	0.0344637	0.0307348	0.0260509	0.024387	0.0341411	0.0236054	0.0236054
ILE-85 m4	0.0212065	0.0203276	0.01395	0.0159315	-0.00039803	-0.00011288	0.0121009	0.0111473	0.00125472	0.00229628	0.019848	0.0212949	0.00662978	0.00662978	0.0186675	0.0186675	0.016668	0.0133029	0.0131631	0.018043	0.012378	0.012378
ILE-85 m5	0.0109438	0.0106735	0.00658111	0.00816675	-7.77949e-06	-3.35827e-05	0.00496003	0.004593	0.00105574	0.00154202	0.0104549	0.0115115	0.00629418	0.00629418	0.00989088	0.00989088	0.00857088	0.00678046	0.0055808	0.00889009	0.00675503	0.00675503
ILE159 m0	0.758631	0.7581	0.782517	0.769021	0.925693	0.924175	0.812712	0.809955	0.913542	0.886667	0.761419	0.752638	0.835842	0.835842	0.771233	0.771233	0.785885	0.803685	0.802882	0.772989	0.82536	0.82536
ILE159 m1	0.0706993	0.0705758	0.0647839	0.0670984	0.0500308	0.0504693	0.0649686	0.0671553	0.0461099	0.0501262	0.0698543	0.0692058	0.0481989	0.0481989	0.0696882	0.0696882	0.0677585	0.0643707	0.066584	0.0707648	0.0597554	0.0597554
ILE159 m2	0.0990661	0.101673	0.105008	0.108922	0.0219987	0.0225083	0.0832275	0.0847835	0.0321148	0.0502724	0.0996914	0.103513	0.0866649	0.0866649	0.0948875	0.0948875	0.0897394	0.0846312	0.08729	0.0937587	0.0716105	0.0716105
ILE159 m3	0.0393268	0.0380051	0.0263669	0.0303419	0.00194996	0.00233021	0.021764	0.0213325	0.00502871	0.00773848	0.0379997	0.0406784	0.0158781	0.0158781	0.0350812	0.0350812	0.0311757	0.0262223	0.0240075	0.0344057	0.0239687	0.0239687
ILE159 m4	0.0214138	0.020838	0.0143945	0.0163537	0.00030238	0.000415998	0.0122086	0.011998	0.00193117	0.00311404	0.0200987	0.0222882	0.00695748	0.00695748	0.0190384	0.0190384	0.0168746	0.0140918	0.0135036	0.0187778	0.0125398	0.0125398
ILE159 m5	0.0108631	0.010808	0.00692981	0.00826266	2.51805e-05	0.000101395	0.00511963	0.00477608	0.00127321	0.00208205	0.0109372	0.0116769	0.00645902	0.00645902	0.0100716	0.0100716	0.00856688	0.00699908	0.0057324	0.00930389	0.00676542	0.00676542
ILE302 m0	0.871508	0.872472	0.890215	0.879162	0.971984	0.970289	0.906579	0.909192	0.965916	0.945826	0.87665	0.870564	0.920063	0.920063	0.887934	0.887934	0.892721	0.899246	0.90284	0.883812	0.913797	0.913797
ILE302 m1	0.0450628	0.0447469	0.0324133	0.0375325	0.0157908	0.016905	0.0314979	0.0308539	0.0135765	0.0219496	0.0408872	0.0449796	0.0215773	0.0215773	0.0378358	0.0378358	0.036821	0.0367145	0.0311524	0.0422464	0.0316641	0.0316641
ILE302 m2	0.0834291	0.0827815	0.077372	0.0833056	0.012225	0.0128061	0.061923	0.0599538	0.0205072	0.0322244	0.0824624	0.0844566	0.0583601	0.0583601	0.0742299	0.0742299	0.0704576	0.0640399	0.0660077	0.0739418	0.0545389	0.0545389
LEU-15 m0	0.843151	0.786651	0.911106	0.866055	0.976726	0.949451	0.89841	0.88836	0.960023	0.970359	0.868017	0.755335	0.844422	0.844422	0.765998	0.765998	0.89606	0.890273	0.816172	0.810351	0.787368	0.787368
LEU-15 m1	0.0423959	0.0485039	0.0433805	0.0455789	0.0333886	0.0408029	0.0480584	0.046083	0.0400799	0.0368431	0.0433381	0.0486425	0.0392872	0.0392872	0.0430982	0.0430982	0.0443993	0.0372833	0.0451588	0.0446353	0.0446596	0.0446596
LEU-15 m2	0.0522677	0.0623057	0.0219686	0.031833	-0.00870057	-0.00713981	0.0353111	0.0314412	-0.00377942	-0.0081058	0.0468869	0.0744633	0.0200629	0.0200629	0.058631	0.058631	0.0329727	0.00978594	0.0457862	0.0509517	0.0513814	0.0513814
LEU-15 m3	0.0407388	0.07517	0.0159692	0.0454241	0.000498095	0.017853	0.0118705	0.0306068	0.00608749	0.00186269	0.022096	0.0738062	0.0898163	0.0898163	0.101238	0.101238	0.0187356	0.0607233	0.0749205	0.0765036	0.0957307	0.0957307
LEU-15 m4	0.0179172	0.0225375	0.00701975	0.0112788	-0.00234254	-0.000648234	0.00744977	0.00577642	-0.00223864	-0.000840677	0.0172699	0.0386697	0.00678014	0.00678014	0.0245778	0.0245778	0.00818522	0.00425856	0.0153166	0.0157472	0.0171607	0.0171607
LEU-15 m5	0.000388242	0.00317358	-0.00119674	4.66329e-05	0.000286359	-0.000135979	-0.00119703	-0.00149842	-0.000360577	-0.0002129	0.000307104	0.00245376	0.000363923	0.000363923	0.003882	0.003882	-0.000633885	-0.00125413	0.00233631	0.00127683	0.00262608	0.00262608
LEU-15 m6	0.00314129	0.00165874	0.00175236	-0.00021607	0.000143977	-0.000182751	9.71087e-05	-0.000769399	0.000188552	9.43132e-05	0.00208466	0.00662936	-0.000732011	-0.000732011	0.00257482	0.00257482	0.000281295	-0.00106988	0.000309765	0.000534624	0.00107373	0.00107373
LEU-57 m0	0.842015	0.831465	0.882554	0.882083	0.945703	0.944389	0.878759	0.878742	0.943449	0.941932	0.836784	0.7953	0.933	0.933	0.855253	0.855253	0.871561	0.933853	0.873123	0.851865	0.868571	0.868571
LEU-57 m1	0.0588889	0.0588534	0.0598296	0.0572008	0.0527134	0.0553896	0.0566272	0.0615275	0.0520924	0.0569188	0.0568593	0.0565519	0.0525544	0.0525544	0.0566485	0.0566485	0.0566903	0.0528914	0.0568938	0.0616837	0.0574964	0.0574964
LEU-57 m2	0.0555884	0.0606108	0.032873	0.0340856	0.00258795	0.000659687	0.0388758	0.0350666	0.00394225	0.00189686	0.0595728	0.0746566	0.0091754	0.0091754	0.0469348	0.0469348	0.0420949	0.00987852	0.040797	0.0508204	0.0422726	0.0422726
LEU-57 m3	0.0127065	0.0132661	0.00747912	0.00779009	-0.000572295	-7.08706e-05	0.00881315	0.00884056	0.000340903	-0.000543364	0.0124547	0.0165781	0.00117118	0.00117118	0.0108189	0.0108189	0.00868861	0.00119205	0.00997285	0.0110746	0.0092952	0.0092952
LEU-57 m4	0.0211602	0.0249851	0.0127442	0.0132323	-0.000370373	-0.000287016	0.0119336	0.0115441	0.000237504	-7.7122e-05	0.0242306	0.0397758	0.00318344	0.00318344	0.0211397	0.0211397	0.0145949	0.00198505	0.0133399	0.0168815	0.0155365	0.0155365
LEU-57 m5	0.00421411	0.00426747	0.0018111	0.00236582	-9.24388e-05	-0.000103611	0.00243658	0.00195997	-8.9222e-05	-0.000141467	0.00404413	0.00596744	8.93589e-05	8.93589e-05	0.00364529	0.00364529	0.00295752	-0.000202704	0.00285147	0.00340224	0.00274819	0.00274819
LEU-57 m6	0.00542723	0.00655196	0.00270897	0.00324196	3.02271e-05	2.28706e-05	0.00255436	0.00231885	2.74871e-05	1.44617e-05	0.00605454	0.0111702	0.000826593	0.000826593	0.00556009	0.00556009	0.00341236	0.000402836	0.00302187	0.00427279	0.00408009	0.00408009
LEU-85 m0	0.848894	0.838939	0.890028	0.888534	0.953298	0.951127	0.887388	0.887515	0.949909	0.951745	0.845351	0.800129	0.940086	0.940086	0.864641	0.864641	0.87996	0.940113	0.883715	0.864088	0.876602	0.876602
LEU-85 m1	0.0843611	0.0850396	0.0708516	0.0709805	0.0474136	0.0491476	0.0712976	0.0746976	0.0481178	0.0492526	0.080729	0.0900995	0.0530562	0.0530562	0.0735517	0.0735517	0.0748101	0.0549473	0.0709654	0.083737	0.076928	0.076928
LEU-85 m2	0.0263534	0.0300842	0.0157658	0.015481	-7.50566e-07	-4.28844e-05	0.0181122	0.01544	0.0013739	-0.00124853	0.0297828	0.0408111	0.00123462	0.00123462	0.0234128	0.0234128	0.0183181	0.00180301	0.0194807	0.0197279	0.0174175	0.0174175
LEU-85 m3	0.0218199	0.0245562	0.012973	0.0137471	-0.00040079	8.84985e-05	0.0131858	0.012861	0.000561957	0.000496265	0.0235515	0.0360161	0.00331707	0.00331707	0.0203679	0.0203679	0.0147611	0.00172588	0.0143139	0.0177629	0.0155704	0.0155704
LEU-85 m4	0.0120769	0.0136377	0.00664324	0.00725699	-0.000226966	-0.000206488	0.00665881	0.00658262	-2.23324e-05	-0.00023911	0.0130658	0.0201815	0.00135511	0.00135511	0.0111784	0.0111784	0.00781458	0.00085503	0.00769143	0.0096914	0.00852366	0.00852366
LEU-85 m5	0.00649428	0.00774331	0.00373813	0.00399982	-8.26367e-05	-0.000113344	0.00335726	0.00290385	5.93188e-05	-6.16914e-06	0.0075197	0.0127632	0.000951415	0.000951415	0.00684864	0.00684864	0.00433636	0.000555701	0.0038336	0.00499313	0.00495816	0.00495816
LEU159 m0	0.844136	0.831276	0.889013	0.877969	0.946949	0.944994	0.880064	0.880017	0.944829	0.943355	0.837564	0.787917	0.924023	0.924023	0.817562	0.817562	0.873341	0.933652	0.85108	0.859487	0.851944	0.851944
LEU159 m1	0.081017	0.0844744	0.0634981	0.072193	0.0450101	0.0471339	0.0722409	0.0735308	0.0457348	0.0483995	0.0809837	0.0925734	0.0571896	0.0571896	0.0994038	0.0994038	0.0721371	0.0516268	0.0908469	0.0798057	0.0865702	0.0865702
LEU159 m2	0.0319953	0.0350483	0.0220312	0.0226889	0.00692336	0.00638865	0.0221431	0.0219754	0.00723576	0.00667016	0.0343957	0.0467793	0.0114466	0.0114466	0.0374198	0.0374198	0.0247675	0.00926884	0.0278593	0.0264999	0.0282966	0.0282966
LEU159 m3	0.0229656	0.0259972	0.0138316	0.0144315	0.000806701	0.00101974	0.0139096	0.0136257	0.00144377	0.00113012	0.0253477	0.0380611	0.0037331	0.0037331	0.0234664	0.0234664	0.0160097	0.0030594	0.0164168	0.0184799	0.0171405	0.0171405
LEU159 m4	0.0126542	0.0143812	0.00755205	0.00819514	0.000259782	0.000345565	0.00798165	0.00738682	0.000541566	0.000372815	0.0137261	0.0208547	0.0018349	0.0018349	0.0136469	0.0136469	0.00899003	0.001444	0.00908156	0.0100877	0.00987971	0.00987971
LEU159 m5	0.00723196	0.00882284	0.00407431	0.00452218	5.06542e-05	0.000118095	0.00366052	0.00346384	0.000215269	7.24431e-05	0.00798235	0.0138141	0.00177251	0.00177251	0.00850143	0.00850143	0.00475477	0.00094887	0.00471579	0.00563994	0.00616862	0.00616862
LEU302 m0	0.9178	0.911379	0.9445	0.945767	0.987416	0.986691	0.941132	0.940251	0.9865	0.983767	0.915054	0.894067	0.980004	0.980004	0.930325	0.930325	0.937046	0.979006	0.93833	0.921174	0.935757	0.935757
LEU302 m1	0.0233555	0.0239613	0.0220086	0.0192544	0.0111088	0.0139733	0.0187766	0.0240022	0.0105807	0.0156796	0.0214669	0.0237953	0.0116028	0.0116028	0.0202316	0.0202316	0.0192616	0.0118937	0.0193975	0.025718	0.0203128	0.0203128
LEU302 m2	0.0588445	0.06466	0.0334918	0.0349786	0.00147498	-0.000664794	0.040091	0.0357466	0.00291919	0.000553339	0.0634795	0.0821379	0.00839367	0.00839367	0.049443	0.049443	0.0436922	0.00910011	0.0422721	0.0531078	0.0439302	0.0439302
PHE-57 m0	0.904555	0.906084	0.912649	0.908019	0.924552	0.918851	0.913326	0.915219	0.918695	0.924564	0.916013	0.909874	0.91591	0.91591	0.911021	0.911021	0.91775	0.892921	0.915521	0.907103	0.906857	0.906857
PHE-57 m1	0.0828562	0.0845923	0.0806162	0.0802023	0.0788633	0.0821278	0.0835724	0.0834531	0.082816	0.079276	0.0791218	0.0818372	0.0805494	0.0805494	0.0787167	0.0787167	0.0757974	0.110967	0.0776668	0.0821752	0.0798983	0.0798983
PHE-57 m2	0.00190395	0.00260427	0.000562566	0.00313278	-0.00122851	0.000921901	0.00264203	0.00137428	0.000969162	-0.00139504	0.00211349	0.001849	0.000640297	0.000640297	0.00221503	0.00221503	0.00232575	-0.00141967	0.00339536	0.00389012	0.00366235	0.00366235
PHE-57 m3	0.00178248	0.000949495	0.0016455	0.00171393	-0.00113805	-0.00137194	-0.00025048	-0.000586921	-0.00193814	-0.00171266	0.000351097	0.00126783	0.000392701	0.000392701	0.0016343	0.0016343	0.000458595	-0.0021258	0.000670182	0.00132108	0.00186845	0.00186845
PHE-57 m4	0.00199391	0.00131234	0.00112158	0.00151095	-0.00113113	-0.000441617	-0.00021492	-7.12272e-06	-0.000514078	-0.000779442	0.000448863	0.0012311	0.00034495	0.00034495	0.0014127	0.0014127	0.000829077	-0.000854656	0.000287718	0.00107345	0.00155378	0.00155378
PHE-57 m5	0.00191318	0.00144866	0.00131081	0.00159993	1.12796e-06	-0.000147123	0.000349446	0.000341146	-8.44393e-05	-1.71722e-05	0.000668205	0.00116889	0.000566345	0.000566345	0.00132058	0.00132058	0.000970009	-2.75986e-05	0.000624788	0.00126875	0.00170102	0.00170102
PHE-57 m6	0.00199229	0.00136669	0.00130592	0.00169782	8.92794e-05	5.53842e-05	0.000376634	0.0003048	5.56792e-05	6.8762e-05	0.000748792	0.00129168	0.000777587	0.000777587	0.00142693	0.00142693	0.0011026	7.71051e-05	0.000873075	0.00140578	0.00186172	0.00186172
PHE-57 m7	0.00151056	0.00107964	0.000945898	0.00108392	-3.78529e-06	8.14348e-06	0.000311273	-9.18754e-05	4.5736e-06	-9.1706e-07	0.000481161	0.000738311	0.000485068	0.000485068	0.00116588	0.00116588	0.000647469	-2.81357e-07	0.000483786	0.000930524	0.00143559	0.00143559
PHE-57 m8	0.000452775	0.000107678	-6.90653e-05	0.000402642	-4.60956e-06	-3.72398e-06	-9.93283e-05	-1.26382e-05	-3.5133e-06	-3.7998e-06	-0.000171541	0.000219594	4.56792e-06	4.56792e-06	0.000270733	0.000270733	0.000239633	-4.33036e-06	0.000155204	0.000282097	0.000325575	0.000325575
PHE-57 m9	0.00104005	0.00045451	-8.83839e-05	0.000636322	4.26157e-07	-2.16312e-07	-1.28631e-05	6.37742e-06	-5.95925e-08	2.33612e-07	0.000224697	0.000522492	0.000329452	0.000329452	0.000815799	0.000815799	-0.000120458	0.000466996	0.000321965	0.000549793	0.000836547	0.000836547
PHE-85 m0	0.894317	0.901894	0.901653	0.89401	0.918115	0.909035	0.912761	0.905574	0.910381	0.912276	0.907091	0.899505	0.90278	0.90278	0.899517	0.899517	0.906244	0.921322	0.90839	0.902549	0.89662	0.89662
PHE-85 m1	0.0885399	0.0867134	0.087135	0.0921415	0.082976	0.0916366	0.0821538	0.0899049	0.0882935	0.0900357	0.0855594	0.088804	0.0897076	0.0897076	0.0875445	0.0875445	0.0854673	0.0804342	0.0836925	0.0863257	0.0897157	0.0897157
PHE-85 m2	0.00688167	0.00452815	0.00457983	0.00551575	0.0016514	0.000567291	0.004097	0.00483204	0.00311078	0.000407526	0.00446155	0.00504102	0.00469181	0.00469181	0.00632814	0.00632814	0.00425506	0.000262939	0.00463899	0.00490104	0.00546695	0.00546695
PHE-85 m3	0.00104589	0.000867389	0.000783499	0.00108775	-0.00172934	-0.00107169	-0.000309371	-0.00133318	-0.00125768	-0.00223865	-0.000413968	0.000792206	-0.000473086	-0.000473086	0.000370649	0.000370649	6.64753e-05	-0.00155271	0.000454635	0.000762637	0.000847691	0.000847691
PHE-85 m4	0.0029475	0.00198254	0.00178476	0.00229315	-0.0011333	-0.000444021	0.000374905	0.000170648	-0.000701726	-0.000495036	0.00153186	0.0019052	0.00104159	0.00104159	0.00215796	0.00215796	0.001314	-0.000733493	0.000646342	0.00188801	0.0023827	0.0023827
PHE-85 m5	0.00215697	0.00106332	0.00137043	0.00173218	4.67974e-05	0.000326979	0.000324506	0.000367634	0.000169792	-3.54496e-05	0.000603109	0.00104834	0.000639118	0.000639118	0.000868053	0.000868053	0.00061255	0.000276468	0.000694546	0.000931318	0.00142787	0.00142787
PHE-85 m6	0.00259396	0.00219383	0.00226907	0.00214612	8.33899e-05	-3.87161e-05	0.000595397	0.000683411	1.25535e-05	5.16936e-05	0.00125234	0.00205602	0.00127235	0.00127235	0.00228107	0.00228107	0.00184097	4.07227e-06	0.00100944	0.0018664	0.00252343	0.00252343
PHE-85 m7	0.000449511	0.000100178	4.89506e-05	0.000468526	-5.92638e-06	-1.47701e-05	-0.000152275	-0.000169438	-8.49721e-06	1.46427e-06	-0.00032038	0.000168287	2.63014e-05	2.63014e-05	0.000235845	0.000235845	-0.000157283	-1.45867e-05	0.000143958	0.000221994	0.000300287	0.000300287
PHE-85 m8	0.00106756	0.000656743	0.000375484	0.000605359	-4.12284e-06	3.60195e-06	0.000154878	-2.96959e-05	1.97575e-07	-3.09572e-06	0.000235593	0.000679578	0.000314375	0.000314375	0.000697031	0.000697031	0.000356773	1.08292e-06	0.00033005	0.000554179	0.000715645	0.000715645
PHE159 m0	0.910222	0.912119	0.914104	0.908673	0.9275	0.923971	0.923201	0.918675	0.925105	0.922867	0.918564	0.914539	0.916987	0.916987	0.91725	0.91725	0.91968	0.925592	0.920699	0.915826	0.914426	0.914426
PHE159 m1	0.0725663	0.0745615	0.0729212	0.0762969	0.0727438	0.0740133	0.0716065	0.0761639	0.0722958	0.0766948	0.0724598	0.0734514	0.0762387	0.0762387	0.0699793	0.0699793	0.070649	0.0743512	0.071252	0.0733533	0.0715511	0.0715511
PHE159 m2	0.00654088	0.00615813	0.00646322	0.00666215	0.000737603	0.0022636	0.00370894	0.00423096	0.00283957	0.00164285	0.00543589	0.00603507	0.00442081	0.00442081	0.00564288	0.00564288	0.00484656	0.00126332	0.00463882	0.00588111	0.0059411	0.0059411
PHE159 m3	0.00220542	0.00138663	0.00157812	0.00193172	-0.000831863	-0.00015864	0.000355273	2.41459e-05	-3.90788e-05	-0.00104298	0.00042452	0.00126104	0.000473382	0.000473382	0.00157383	0.00157383	0.00117124	-0.00106758	0.00117231	0.000652381	0.00170601	0.00170601
PHE159 m4	0.00300949	0.00240233	0.00215647	0.00238488	-0.000200622	-9.69547e-05	0.000843908	0.000604288	-0.000221048	-0.000220585	0.00173937	0.00215386	0.000801007	0.000801007	0.00223437	0.00223437	0.00164996	-0.000196303	0.000956486	0.00174282	0.00244445	0.00244445
PHE159 m5	0.00128147	0.000707791	0.000884291	0.00118307	4.88144e-05	4.76011e-06	-0.000137088	-9.56503e-05	1.40983e-05	5.70163e-05	0.000386939	0.000435195	0.000316287	0.000316287	0.000452683	0.000452683	0.000386927	5.61665e-05	0.000268854	0.000696586	0.000816235	0.000816235
PHE159 m6	0.00258432	0.00179723	0.00134674	0.00191471	3.95031e-06	3.38859e-06	0.000491702	0.000464451	6.81871e-06	4.20604e-06	0.000930563	0.00146586	0.000708543	0.000708543	0.00185022	0.00185022	0.00132405	3.44175e-06	0.00066953	0.00136803	0.00206827	0.00206827
PHE159 m7	0.000461858	0.000179691	0.000179401	0.000387294	-1.84407e-06	-3.46883e-07	-5.82875e-05	-5.58709e-05	-8.28626e-07	-2.13466e-06	-0.000136513	0.000139748	-0.000103425	-0.000103425	0.000217357	0.000217357	-0.000185534	-2.06731e-06	8.02307e-05	-1.64426e-05	0.000179628	0.000179628
PHE159 m8	0.00112832	0.000687826	0.000366248	0.000566711	-3.9908e-08	-9.66329e-08	-1.20774e-05	-1.13802e-05	-1.88411e-07	-3.37489e-08	0.00019501	0.000518502	0.000157586	0.000157586	0.000799124	0.000799124	0.000477847	-1.13052e-08	0.000262262	0.00049639	0.000867081	0.000867081
PHE302 m0	0.981611	0.982949	0.983109	0.983725	0.990534	0.989802	0.990023	0.988659	0.994286	0.990719	0.985891	0.983758	0.988782	0.988782	0.988679	0.988679	0.986299	0.951215	0.990112	0.980315	0.98398	0.98398
PHE302 m1	0.0106589	0.0115628	0.0108841	0.0112798	0.00956759	0.0106053	0.00658338	0.0105635	0.00628215	0.0102929	0.00761776	0.0104125	0.00959086	0.00959086	0.00580393	0.00580393	0.00742198	0.0493579	0.00628942	0.0124774	0.00886102	0.00886102
PHE302 m2	0.00773005	0.00548847	0.00600719	0.00499552	-0.000101635	-0.000407225	0.00339401	0.000777026	-0.000567858	-0.00101213	0.00649082	0.00582931	0.00162726	0.00162726	0.00551724	0.00551724	0.00627905	-0.000573102	0.00359858	0.00720765	0.00715885	0.00715885
PRO-57 m0	0.896728	0.878423	0.874354	0.860684	0.958832	0.953737	0.91005	0.909759	0.928962	0.924696	0.88368	0.889645	0.935674	0.935674	0.886732	0.886732	0.839591	0.926906	0.905454	0.897866	0.844162	0.844162
PRO-57 m1	0.0537995	0.0566779	0.0560345	0.0574866	0.0447364	0.0459406	0.0534507	0.0517785	0.0496845	0.0468276	0.0551579	0.053906	0.0476106	0.0476106	0.0543559	0.0543559	0.0625468	0.0484756	0.0527315	0.0540202	0.0596188	0.0596188
PRO-57 m2	0.0190204	0.0279543	0.0292649	0.035161	-0.0014355	0.00105679	0.016485	0.0178021	0.0115608	0.0153322	0.0263571	0.0244995	0.00640314	0.00640314	0.0234956	0.0234956	0.0421116	0.0103268	0.0173347	0.0202739	0.038887	0.038887
PRO-57 m3	0.0170028	0.0201457	0.0217891	0.0247752	-0.00127834	0.000191727	0.0113866	0.0116527	0.00534559	0.00754151	0.019076	0.017316	0.00560356	0.00560356	0.0190218	0.0190218	0.0304746	0.00779411	0.0134191	0.0158317	0.0308943	0.0308943
PRO-57 m4	0.0091403	0.0109383	0.0118715	0.0138955	-0.000891783	-0.000779164	0.00630868	0.00676	0.002952	0.00333181	0.0106259	0.00982611	0.00217657	0.00217657	0.0104587	0.0104587	0.0168823	0.00463133	0.00800239	0.00825492	0.0169115	0.0169115
PRO-57 m5	0.0043085	0.00586115	0.00668622	0.0079981	3.6853e-05	-0.000146643	0.00231882	0.00224781	0.00149535	0.00227061	0.00510271	0.00480781	0.00253235	0.00253235	0.00593576	0.00593576	0.0083941	0.00186587	0.00305826	0.00375285	0.00952657	0.00952657
PRO-85 m0	0.905746	0.885692	0.88892	0.876735	0.965421	0.961547	0.922505	0.919277	0.935829	0.929579	0.8916	0.898538	0.944818	0.944818	0.898149	0.898149	0.852506	0.93102	0.919351	0.905307	0.857282	0.857282
PRO-85 m1	0.0497792	0.0567931	0.04577	0.0492511	0.0366422	0.0391504	0.0421725	0.0423562	0.0425613	0.0418023	0.0547908	0.0516422	0.0401356	0.0401356	0.0480842	0.0480842	0.0618795	0.0461595	0.0404962	0.0503112	0.0543345	0.0543345
PRO-85 m2	0.0243188	0.0325905	0.0409073	0.0463785	-0.000339685	8.36769e-05	0.0238286	0.0257101	0.0158299	0.0212005	0.0306299	0.0272138	0.0100772	0.0100772	0.031066	0.031066	0.0489029	0.0142943	0.0254207	0.0266739	0.051671	0.051671
PRO-85 m3	0.0126567	0.0149397	0.00974718	0.0106692	-0.000867048	-0.00018364	0.00362321	0.00405121	0.00170038	0.00223678	0.0138245	0.014687	0.00104398	0.00104398	0.0122418	0.0122418	0.0208776	0.00452458	0.00636046	0.0104431	0.0189561	0.0189561
PRO-85 m4	0.00749906	0.00998467	0.0146554	0.0169666	-0.000856951	-0.000596959	0.00787085	0.00860562	0.0040796	0.00518167	0.00915501	0.00791875	0.00392504	0.00392504	0.0104591	0.0104591	0.0158342	0.00400189	0.00837181	0.00726449	0.0177567	0.0177567
PRO159 m0	0.903924	0.889981	0.884772	0.876694	0.956268	0.957412	0.91845	0.917644	0.933204	0.92376	0.884411	0.896603	0.944127	0.944127	0.896925	0.896925	0.847078	0.926888	0.915663	0.904689	0.853928	0.853928
PRO159 m1	0.0444642	0.0481353	0.0429313	0.0432274	0.0375839	0.0358279	0.0381529	0.037862	0.0358614	0.0376767	0.0501154	0.047344	0.0351236	0.0351236	0.0450959	0.0450959	0.0563051	0.0404218	0.0391373	0.0449445	0.0525695	0.0525695
PRO159 m2	0.0274565	0.0333335	0.0438148	0.0476491	0.00426193	0.00432133	0.02707	0.0276707	0.0197238	0.0246009	0.0361773	0.0296253	0.0127666	0.0127666	0.032349	0.032349	0.0534032	0.0189966	0.026868	0.0277096	0.0529992	0.0529992
PRO159 m3	0.0137864	0.0163873	0.011269	0.0127727	0.000787477	0.00122814	0.00514299	0.00565775	0.00356399	0.00519857	0.0166685	0.0157634	0.00234391	0.00234391	0.0131835	0.0131835	0.0238829	0.00692014	0.00730612	0.0122366	0.0201801	0.0201801
PRO159 m4	0.0103687	0.012163	0.0172132	0.019657	0.00109859	0.00121077	0.0111845	0.0111654	0.0076469	0.00876407	0.0126274	0.0106647	0.00563864	0.00563864	0.0124462	0.0124462	0.0193307	0.00677364	0.0110252	0.0104202	0.0203234	0.0203234
SER-15 m0	0.526163	0.530561	0.556398	0.54495	0.940715	0.923887	0.578068	0.571344	0.672033	0.668668	0.538944	0.527437	0.617888	0.617888	0.575801	0.575801	0.520135	0.554823	0.571457	0.521381	0.5299	0.5299
SER-15 m1	0.180365	0.166481	0.147595	0.152574	0.0476545	0.0547106	0.158826	0.166503	0.103	0.116344	0.170263	0.168921	0.178793	0.178793	0.100952	0.100952	0.167642	0.164669	0.161073	0.172116	0.159301	0.159301
SER-15 m2	0.125677	0.126544	0.103897	0.110565	0.00271118	0.00939313	0.112854	0.105142	0.0662252	0.0688287	0.119376	0.123251	0.11325	0.11325	0.0835453	0.0835453	0.121565	0.108246	0.110377	0.129929	0.12412	0.12412
SER-15 m3	0.167795	0.176414	0.192111	0.191911	0.00891908	0.0120097	0.150252	0.157012	0.158742	0.14616	0.171418	0.180391	0.0900687	0.0900687	0.239702	0.239702	0.190658	0.172262	0.157093	0.176573	0.18668	0.18668
SER-57 m0	0.514794	0.527922	0.546877	0.538516	0.908322	0.902096	0.566656	0.573834	0.660923	0.650369	0.534856	0.533533	0.613792	0.613792	0.576168	0.576168	0.525286	0.54672	0.567581	0.524004	0.525294	0.525294
SER-57 m1	0.173541	0.1674	0.152644	0.152594	0.0567856	0.0570467	0.161661	0.159392	0.10881	0.117966	0.164555	0.159991	0.174636	0.174636	0.100914	0.100914	0.16294	0.160173	0.159381	0.167662	0.158787	0.158787
SER-57 m2	0.135372	0.129274	0.112121	0.114778	0.0169245	0.0198385	0.115757	0.110315	0.072448	0.0818433	0.12745	0.124528	0.11568	0.11568	0.0818091	0.0818091	0.126688	0.114737	0.113822	0.133189	0.129381	0.129381
SER-57 m3	0.176294	0.175404	0.188359	0.194112	0.0179683	0.0210188	0.155927	0.156459	0.157818	0.149822	0.173139	0.181948	0.0958914	0.0958914	0.241109	0.241109	0.185086	0.178371	0.159216	0.175145	0.186538	0.186538
SER-85 m0	0.536595	0.5449	0.57148	0.564542	0.92339	0.916956	0.585065	0.586293	0.673494	0.664411	0.55664	0.552165	0.628569	0.628569	0.596026	0.596026	0.542862	0.578194	0.589016	0.548041	0.547024	0.547024
SER-85 m1	0.277458	0.267107	0.217713	0.220137	0.0592371	0.059599	0.254943	0.248739	0.164397	0.181109	0.260349	0.252159	0.27479	0.27479	0.154871	0.154871	0.258305	0.217136	0.247487	0.266453	0.256035	0.256035
SER-85 m2	0.185947	0.187993	0.210807	0.215321	0.0173732	0.0234452	0.159991	0.164967	0.162109	0.154479	0.183011	0.195676	0.0966413	0.0966413	0.249103	0.249103	0.198833	0.20467	0.163497	0.185506	0.196942	0.196942
SER159 m0	0.544689	0.548107	0.5725	0.566559	0.920097	0.917566	0.593571	0.588415	0.674082	0.666031	0.55716	0.555027	0.62986	0.62986	0.599373	0.599373	0.547576	0.582118	0.591791	0.549787	0.547434	0.547434
SER159 m1	0.269895	0.265301	0.217418	0.21968	0.0576879	0.0597541	0.24799	0.245157	0.163289	0.179381	0.257312	0.250727	0.269596	0.269596	0.154976	0.154976	0.257236	0.215879	0.243437	0.265514	0.256044	0.256044
SER159 m2	0.185416	0.186592	0.210082	0.213762	0.0222148	0.0226795	0.158439	0.166427	0.16263	0.154589	0.185528	0.194246	0.100544	0.100544	0.245651	0.245651	0.195188	0.202002	0.164772	0.184699	0.196523	0.196523
SER302 m0	0.659875	0.664707	0.660412	0.649863	0.945794	0.938512	0.703563	0.702482	0.751268	0.747504	0.670858	0.66595	0.770321	0.770321	0.662335	0.662335	0.656668	0.66168	0.704898	0.663007	0.660201	0.660201
SER302 m1	0.0632788	0.0617433	0.07617	0.0833429	0.0229403	0.0275618	0.0487657	0.0532238	0.0354953	0.0399353	0.0570783	0.0645508	0.0387764	0.0387764	0.0545996	0.0545996	0.0635988	0.0923155	0.0517426	0.0659717	0.0609817	0.0609817
SER302 m2	0.276846	0.27355	0.263418	0.266794	0.0312652	0.033926	0.247671	0.244294	0.213237	0.212561	0.272063	0.2695	0.190903	0.190903	0.283066	0.283066	0.279733	0.246005	0.24336	0.271022	0.278818	0.278818
THR-57 m0	0.712702	0.710867	0.794498	0.777589	0.95615	0.94856	0.776696	0.782798	0.90268	0.890241	0.717943	0.713271	0.835674	0.835674	0.768585	0.768585	0.756806	0.786514	0.776112	0.733717	0.805247	0.805247
THR-57 m1	0.0942466	0.0962271	0.0756002	0.0792789	0.0359068	0.0426502	0.0829226	0.0837171	0.0475283	0.0522128	0.0926687	0.0910588	0.0645658	0.0645658	0.0765243	0.0765243	0.0803649	0.0748817	0.081303	0.086423	0.0697384	0.0697384
THR-57 m2	0.0786925	0.07722	0.0422583	0.0473095	0.00540262	0.00463968	0.0226559	0.0217994	0.0115226	0.0111466	0.0775898	0.0840732	0.0146484	0.0146484	0.0593268	0.0593268	0.0625356	0.0614724	0.0350752	0.0714396	0.0484076	0.0484076
THR-57 m3	0.0725586	0.0723804	0.0545567	0.0586404	0.00269102	0.00403951	0.0793819	0.0756776	0.0247241	0.0291305	0.070276	0.0717171	0.0529173	0.0529173	0.0596198	0.0596198	0.0626954	0.0504103	0.0724176	0.0687803	0.0465818	0.0465818
THR-57 m4	0.0418004	0.0433054	0.0330866	0.0371821	-0.000150749	0.000110836	0.0383434	0.0360082	0.013545	0.017269	0.0415224	0.0398796	0.0321948	0.0321948	0.0359444	0.0359444	0.0375983	0.0267216	0.0350923	0.0396397	0.0300251	0.0300251
THR-85 m0	0.737601	0.737786	0.818136	0.796868	0.972637	0.968347	0.792091	0.796162	0.924447	0.904836	0.743908	0.744275	0.860231	0.860231	0.795856	0.795856	0.784047	0.814015	0.79091	0.758981	0.827919	0.827919
THR-85 m1	0.110185	0.108568	0.0751559	0.0832302	0.026277	0.0253235	0.083146	0.0846644	0.0338558	0.0439073	0.109817	0.107627	0.0505341	0.0505341	0.0833825	0.0833825	0.0883576	0.0804788	0.0857188	0.0974179	0.0747726	0.0747726
THR-85 m2	0.0935369	0.0954535	0.0676224	0.0743308	0.000578284	0.005307	0.0854052	0.0821483	0.0230992	0.0288477	0.0895056	0.0923625	0.043684	0.043684	0.0730484	0.0730484	0.0782904	0.068973	0.0816363	0.0900766	0.0572994	0.0572994
THR-85 m3	0.0586771	0.0581924	0.0390854	0.0455712	0.000507967	0.00102272	0.0393577	0.037025	0.0185983	0.0224088	0.056769	0.0557359	0.0455505	0.0455505	0.0477134	0.0477134	0.0493053	0.0365336	0.0417354	0.053525	0.0400089	0.0400089
THR159 m0	0.320977	0.329966	0.353346	0.355407	0.415573	0.418095	0.354609	0.35253	0.401649	0.390996	0.332487	0.33577	0.379634	0.379634	0.358418	0.358418	0.344231	0.358312	0.356585	0.338105	0.369717	0.369717
THR159 m1	0.497742	0.492702	0.515851	0.504965	0.561998	0.556525	0.502228	0.508208	0.539102	0.537541	0.492177	0.489628	0.512759	0.512759	0.495417	0.495417	0.501839	0.510634	0.500679	0.492809	0.511046	0.511046
THR159 m2	0.0929114	0.0905682	0.0637091	0.067869	0.016136	0.0188676	0.0610212	0.0606462	0.0297675	0.0357593	0.087778	0.0922755	0.0515937	0.0515937	0.0732635	0.0732635	0.0769991	0.0689893	0.0654034	0.0876913	0.0597429	0.0597429
THR159 m3	0.0883697	0.0867634	0.0670938	0.0717588	0.00629238	0.00651197	0.0821422	0.0786163	0.0294812	0.035703	0.0875579	0.0823266	0.0560127	0.0560127	0.0729023	0.0729023	0.0769301	0.0620643	0.0773321	0.0813945	0.0594941	0.0594941
THR302 m0	0.352769	0.361985	0.379296	0.383454	0.418406	0.421042	0.386988	0.383227	0.414179	0.40583	0.365068	0.366532	0.402642	0.402642	0.387184	0.387184	0.373523	0.382529	0.387084	0.368696	0.393602	0.393602
THR302 m1	0.545971	0.539516	0.553089	0.544121	0.56609	0.560706	0.547233	0.551645	0.555877	0.557797	0.53941	0.533594	0.543418	0.543418	0.534493	0.534493	0.543739	0.544598	0.542733	0.536522	0.543576	0.543576
THR302 m2	0.101259	0.0984987	0.0676147	0.072425	0.015504	0.0182521	0.0657785	0.0651283	0.0299447	0.0363729	0.0955216	0.0998748	0.0539401	0.0539401	0.0783225	0.0783225	0.0827373	0.0728736	0.070183	0.0947817	0.0628223	0.0628223
TYR-15 m0	0.721198	0.725171	0.765897	0.70078	0.943589	0.936577	0.73287	0.780653	0.819698	0.891389	0.758287	0.684112	0.688903	0.688903	0.680001	0.680001	0.76788	0.813208	0.711252	0.745424	0.72507	0.72507
TYR-15 m1	0.0575409	0.0569055	0.0532372	0.065306	0.0652588	0.0619287	0.0604645	0.0591877	0.0561789	0.035779	0.0576197	0.0575931	0.0644844	0.0644844	0.057526	0.057526	0.0589056	0.0604384	0.059765	0.0599765	0.0639942	0.0639942
TYR-15 m2	0.0293651	0.0277091	0.0153901	0.0342678	-0.00847846	-0.00627336	0.0252492	0.0129354	0.0215948	-0.00363933	0.0208931	0.0361554	0.0336195	0.0336195	0.0378657	0.0378657	0.02021	0.00742144	0.0281907	0.0236197	0.0292822	0.0292822
TYR-15 m3	0.0372664	0.0349936	0.0364501	0.0408684	-0.00553706	0.00388158	0.0380719	0.0310159	0.0198954	0.02288	0.0329165	0.0456792	0.0396229	0.0396229	0.0435183	0.0435183	0.0283483	0.0284388	0.0407478	0.0335809	0.0355884	0.0355884
TYR-15 m4	0.0384874	0.0353234	0.0372664	0.0376983	0.00465924	0.0020423	0.0329518	0.0297933	0.0209732	0.0168519	0.0356524	0.043472	0.0402679	0.0402679	0.0412147	0.0412147	0.0280068	0.025277	0.0401594	0.0343282	0.0349314	0.0349314
TYR-15 m5	0.0395657	0.0350635	0.0329068	0.0411676	0.00177346	0.00378473	0.0374596	0.0273407	0.0213422	0.0125849	0.0331782	0.0424404	0.0423768	0.0423768	0.0416704	0.0416704	0.0323621	0.0218038	0.0368981	0.0311106	0.0345847	0.0345847
TYR-15 m6	0.0369017	0.0402721	0.0321674	0.0359114	-0.00141157	-0.00207049	0.033241	0.0301947	0.0208762	0.0203878	0.0305026	0.040195	0.0372488	0.0372488	0.0382225	0.0382225	0.0283643	0.0244352	0.0364925	0.0338669	0.0334328	0.0334328
TYR-15 m7	0.022315	0.0251626	0.0208093	0.0224971	5.17347e-05	-3.4548e-05	0.0216886	0.0195798	0.0107279	0.0120871	0.0223135	0.0267341	0.0272263	0.0272263	0.0307758	0.0307758	0.0217619	0.0145218	0.024005	0.0181652	0.0224436	0.0224436
TYR-15 m8	0.00532857	0.00487679	-0.00173988	0.00802417	0.000110266	0.000181423	0.0051611	0.00091113	-0.000169005	-0.00833897	-0.00077796	0.0074992	0.00577667	0.00577667	0.00601759	0.00601759	0.00302493	0.00125365	0.00753764	0.00650785	0.00474497	0.00474497
TYR-15 m9	0.0120312	0.0145226	0.00761532	0.0134793	-1.49389e-05	-1.68655e-05	0.0128419	0.00838797	0.00888213	1.89852e-05	0.0094153	0.0161196	0.0204734	0.0204734	0.023188	0.023188	0.0111357	0.00320219	0.0149518	0.0134201	0.0159278	0.0159278
TYR-57 m0	0.675723	0.686627	0.691641	0.692168	0.897039	0.892315	0.692425	0.701499	0.756099	0.750349	0.698911	0.668318	0.674653	0.674653	0.665689	0.665689	0.711753	0.739163	0.692324	0.698411	0.70781	0.70781
TYR-57 m1	0.0728328	0.0701354	0.0751841	0.0728619	0.0807084	0.0789408	0.0687241	0.0648599	0.0680518	0.0715361	0.0722242	0.0672491	0.0618307	0.0618307	0.0655212	0.0655212	0.0655769	0.0643389	0.061853	0.059365	0.064578	0.064578
TYR-57 m2	0.034782	0.0313003	0.0322722	0.0296339	0.00272429	0.00456858	0.0321584	0.0324909	0.0235797	0.025103	0.0275865	0.0338394	0.0345353	0.0345353	0.0357516	0.0357516	0.0292408	0.0269225	0.032101	0.0304788	0.0296331	0.0296331
TYR-57 m3	0.0435782	0.0420793	0.0417617	0.0412557	0.00394237	0.00643207	0.0417473	0.0397823	0.032158	0.0318351	0.0410556	0.0462289	0.0461502	0.0461502	0.0454673	0.0454673	0.037807	0.0337967	0.0444207	0.0423366	0.0390883	0.0390883
TYR-57 m4	0.0402385	0.0391737	0.0386313	0.0393003	0.00443534	0.00490516	0.0401574	0.0396623	0.0269127	0.0290031	0.038156	0.0419685	0.0410471	0.0410471	0.0432203	0.0432203	0.0361061	0.0315123	0.0398378	0.038765	0.0364428	0.0364428
TYR-57 m5	0.0373583	0.0376158	0.0358477	0.0355071	0.0035531	0.00466248	0.035367	0.0348072	0.0262109	0.0264607	0.0345143	0.0405319	0.0389647	0.0389647	0.0395913	0.0395913	0.0337303	0.0306163	0.0365494	0.0366793	0.0348479	0.0348479
TYR-57 m6	0.0401001	0.0383798	0.0381882	0.0376196	0.00402352	0.00380362	0.0361431	0.0380624	0.0283046	0.028631	0.0374647	0.041278	0.0419759	0.0419759	0.0403528	0.0403528	0.0358363	0.0309408	0.038398	0.0391126	0.0361925	0.0361925
TYR-57 m7	0.0261868	0.0265821	0.0241809	0.0258029	0.00246633	0.00309195	0.026903	0.0239123	0.0189755	0.0179814	0.0250263	0.0290352	0.0285294	0.0285294	0.0314006	0.0314006	0.024746	0.0217208	0.0266085	0.0259154	0.0240371	0.0240371
TYR-57 m8	0.00896712	0.00868941	0.00865428	0.00959693	2.3409e-05	0.000227708	0.00845471	0.00733518	0.0042577	0.00469684	0.00765473	0.0103776	0.00970971	0.00970971	0.00846545	0.00846545	0.00801476	0.00663658	0.00919777	0.0102815	0.00928664	0.00928664
TYR-57 m9	0.0202331	0.0194176	0.0136389	0.0162539	0.00108411	0.00105263	0.0179201	0.017589	0.0154499	0.0144039	0.0174062	0.0211735	0.0226037	0.0226037	0.024541	0.024541	0.0171891	0.0143523	0.0187104	0.0186549	0.0180838	0.0180838
TYR-85 m0	0.687126	0.693649	0.708615	0.698071	0.912209	0.902439	0.702666	0.706844	0.760478	0.773489	0.708305	0.672507	0.680904	0.680904	0.671082	0.671082	0.715742	0.742883	0.69868	0.693328	0.713189	0.713189
TYR-85 m1	0.0696724	0.0720964	0.0750912	0.0739596	0.0719622	0.0797911	0.0701215	0.0691448	0.0743015	0.0690641	0.0713237	0.0706052	0.0692262	0.0692262	0.068456	0.068456	0.0760372	0.075145	0.0699496	0.0751274	0.0703256	0.0703256
TYR-85 m2	0.0580403	0.0550781	0.0475992	0.0504914	0.00851811	0.00426418	0.0554442	0.0549976	0.0432489	0.0426747	0.054996	0.0616595	0.0585098	0.0585098	0.0649055	0.0649055	0.0506003	0.040764	0.0532867	0.0551433	0.0508804	0.0508804
TYR-85 m3	0.0255815	0.0252408	0.0270337	0.0281172	-0.00130552	-0.000300085	0.0226306	0.0228146	0.015814	0.0145621	0.0217497	0.0278728	0.0270407	0.0270407	0.021591	0.021591	0.0222084	0.018316	0.0274033	0.0247106	0.0244106	0.0244106
TYR-85 m4	0.0555402	0.0547442	0.0510213	0.0502928	0.00527611	0.00695979	0.0524765	0.0506969	0.039365	0.0366612	0.05041	0.057745	0.0565957	0.0565957	0.0632361	0.0632361	0.0492524	0.0439028	0.0521166	0.0532636	0.0470689	0.0470689
TYR-85 m5	0.0248972	0.0227747	0.024953	0.0271167	0.000603272	0.00115093	0.0225201	0.0221038	0.0125476	0.0136584	0.0221827	0.0254167	0.0256733	0.0256733	0.0206928	0.0206928	0.0205507	0.0178255	0.0245164	0.023307	0.0221479	0.0221479
TYR-85 m6	0.0498151	0.0481738	0.0432636	0.0448165	0.00475201	0.00454353	0.0476929	0.0468178	0.0360067	0.0367022	0.046349	0.0524799	0.0513524	0.0513524	0.0574275	0.0574275	0.0430546	0.0404128	0.0465558	0.0467697	0.0440425	0.0440425
TYR-85 m7	0.0087655	0.00765575	0.00779396	0.0100443	-0.00180961	5.57111e-05	0.00749375	0.00597375	0.00404577	0.000543507	0.00627468	0.0100669	0.00858245	0.00858245	0.00876732	0.00876732	0.00578813	0.00531958	0.00880041	0.00810772	0.00852085	0.00852085
TYR-85 m8	0.0205615	0.0205877	0.0146289	0.0170905	-0.000205512	0.00109587	0.0189545	0.0206063	0.0141925	0.0126448	0.0184093	0.021647	0.0221153	0.0221153	0.0238422	0.0238422	0.0167661	0.0154317	0.0186906	0.0202431	0.0194137	0.0194137
TYR159 m0	0.680356	0.687929	0.703387	0.695438	0.910254	0.897517	0.701042	0.715299	0.769154	0.780146	0.709267	0.672607	0.679695	0.679695	0.672249	0.672249	0.724331	0.743425	0.694432	0.705521	0.713115	0.713115
TYR159 m1	0.0662142	0.0651972	0.0654637	0.0667014	0.0619399	0.0707188	0.0612266	0.0592402	0.0605026	0.0585154	0.0600024	0.0609449	0.0599862	0.0599862	0.0560931	0.0560931	0.0554214	0.0621536	0.0615137	0.062107	0.0614727	0.0614727
TYR159 m2	0.0617577	0.0629932	0.056289	0.0551372	0.0122017	0.012911	0.0617581	0.0585317	0.0458644	0.0468978	0.0593873	0.0655507	0.0634407	0.0634407	0.0702652	0.0702652	0.0579396	0.051234	0.0604903	0.0560349	0.0556451	0.0556451
TYR159 m3	0.0281139	0.0262384	0.0290579	0.0313386	0.000132832	0.00142841	0.0250933	0.0247068	0.0172111	0.0130606	0.0264012	0.0305493	0.0277267	0.0277267	0.0244191	0.0244191	0.0221581	0.019176	0.0291137	0.026335	0.0248199	0.0248199
TYR159 m4	0.0556283	0.0536521	0.0523612	0.0510208	0.0069195	0.00746888	0.0530996	0.0510101	0.0398895	0.0371068	0.0523098	0.0583161	0.0594911	0.0594911	0.0628042	0.0628042	0.0502504	0.0447908	0.053051	0.0517557	0.0503589	0.0503589
TYR159 m5	0.0252707	0.0238719	0.0237257	0.026787	0.000675386	0.00102705	0.0232938	0.0223406	0.0138174	0.0134556	0.0209363	0.0275811	0.0245729	0.0245729	0.0214233	0.0214233	0.0196136	0.0175258	0.0240429	0.0242995	0.0226844	0.0226844
TYR159 m6	0.0519666	0.0502119	0.0440566	0.0451055	0.00583208	0.00548278	0.0481489	0.0461819	0.0353308	0.0326247	0.0465728	0.0519595	0.0535948	0.0535948	0.0589392	0.0589392	0.0448734	0.0411324	0.0485812	0.0466898	0.0444131	0.0444131
TYR159 m7	0.0102816	0.00942002	0.0099195	0.0109815	0.00153594	0.00216569	0.00816221	0.00613728	0.00390159	0.00549049	0.0064836	0.010291	0.00884756	0.00884756	0.00887975	0.00887975	0.00779477	0.00582432	0.00940275	0.00881995	0.00928486	0.00928486
TYR159 m8	0.0204105	0.0204861	0.015739	0.0174899	0.000508478	0.00128028	0.0181753	0.0165527	0.0143288	0.0127026	0.0186401	0.0222003	0.0226454	0.0226454	0.0249275	0.0249275	0.0176175	0.0147383	0.0193722	0.0184375	0.0182057	0.0182057
TYR302 m0	0.836114	0.841407	0.840438	0.848314	0.967342	0.961441	0.849285	0.846077	0.883431	0.872768	0.848584	0.829465	0.834112	0.834112	0.845336	0.845336	0.84861	0.851682	0.849154	0.84216	0.856408	0.856408
TYR302 m1	0.0309501	0.0303034	0.0427637	0.0378285	0.0151112	0.0203947	0.024921	0.0286174	0.0200039	0.0257113	0.0282788	0.0350632	0.0281535	0.0281535	0.0213712	0.0213712	0.0312266	0.0468215	0.0269881	0.0333178	0.0304833	0.0304833
TYR302 m2	0.132936	0.128289	0.116798	0.113857	0.0175465	0.0181641	0.125794	0.125306	0.0965654	0.10152	0.123137	0.135471	0.137734	0.137734	0.133293	0.133293	0.120163	0.101496	0.123858	0.124522	0.113109	0.113109
VAL-57 m0	0.805752	0.778978	0.729979	0.729316	0.930739	0.921815	0.833209	0.826122	0.897838	0.880346	0.784109	0.778089	0.710235	0.710235	0.721224	0.721224	0.834142	0.882031	0.827367	0.828177	0.838472	0.838472
VAL-57 m1	0.0520805	0.0539127	0.0533424	0.0524657	0.0463134	0.0506271	0.0502345	0.0551273	0.0440964	0.0468596	0.0510333	0.0522562	0.0418083	0.0418083	0.0512755	0.0512755	0.0492006	0.0482419	0.0510939	0.0550971	0.0513669	0.0513669
VAL-57 m2	0.0481007	0.0565132	0.0759139	0.0763473	0.0103887	0.0118282	0.0422585	0.0411961	0.0207571	0.0254635	0.055836	0.057167	0.0847698	0.0847698	0.0779746	0.0779746	0.0411557	0.0249738	0.0425042	0.0394345	0.0375417	0.0375417
VAL-57 m3	0.0484869	0.0561133	0.0742366	0.0740386	0.00855908	0.00998949	0.0392474	0.041459	0.0200239	0.0254458	0.0562287	0.0561221	0.0834394	0.0834394	0.0767956	0.0767956	0.0384841	0.0243441	0.041921	0.0397343	0.037178	0.037178
VAL-57 m4	0.0146778	0.0155256	0.016743	0.0176863	0.00136019	0.0020423	0.0111125	0.0110895	0.00264297	0.00300306	0.0150073	0.0152349	0.00995891	0.00995891	0.0168087	0.0168087	0.0116744	0.00513382	0.0121645	0.0126276	0.0105419	0.0105419
VAL-57 m5	0.030902	0.0389574	0.0497848	0.0501462	0.0026393	0.00369765	0.0239382	0.0250059	0.0146414	0.0188817	0.0377859	0.0411312	0.0697884	0.0697884	0.055922	0.055922	0.0253428	0.0152749	0.024949	0.0249291	0.0248991	0.0248991
VAL-85 m0	0.799187	0.775161	0.729431	0.726716	0.919876	0.912301	0.823857	0.818314	0.886634	0.871703	0.776669	0.773177	0.707787	0.707787	0.721295	0.721295	0.825923	0.874743	0.8191	0.822688	0.830385	0.830385
VAL-85 m1	0.062006	0.0632857	0.0603504	0.061776	0.0562848	0.0594393	0.0630006	0.064281	0.054636	0.0536581	0.0628402	0.0615894	0.0504446	0.0504446	0.0605902	0.0605902	0.0620205	0.0559901	0.064754	0.0646798	0.0636507	0.0636507
VAL-85 m2	0.0842453	0.098479	0.134268	0.134574	0.0167194	0.0195436	0.0714643	0.0740231	0.0385438	0.0493796	0.0988843	0.101322	0.156357	0.156357	0.136066	0.136066	0.0679566	0.0430735	0.0722518	0.068158	0.0635529	0.0635529
VAL-85 m3	0.0194755	0.0212656	0.0206703	0.0211139	0.00307747	0.00377013	0.0154493	0.0157878	0.004278	0.00540586	0.0201171	0.0195461	0.0136559	0.0136559	0.0237115	0.0237115	0.0156987	0.00698038	0.0168228	0.0170264	0.0145249	0.0145249
VAL-85 m4	0.0350861	0.041809	0.0552812	0.0558204	0.00404208	0.00494625	0.0262285	0.0275945	0.0159084	0.0198536	0.0414893	0.0443659	0.0717562	0.0717562	0.0583375	0.0583375	0.0284016	0.0192129	0.0270714	0.0274475	0.0278867	0.0278867
VAL159 m0	0.793846	0.774351	0.729331	0.72647	0.915485	0.911756	0.826723	0.81724	0.888062	0.868598	0.77453	0.774058	0.710289	0.710289	0.710469	0.710469	0.82593	0.867408	0.822423	0.824075	0.830465	0.830465
VAL159 m1	0.0472565	0.0481977	0.0445829	0.047007	0.038775	0.0378617	0.0422732	0.0479814	0.0316723	0.0365444	0.0479312	0.0459372	0.0333229	0.0333229	0.0506945	0.0506945	0.0432496	0.03851	0.0428784	0.0453108	0.0416737	0.0416737
VAL159 m2	0.0843216	0.100878	0.136585	0.135964	0.0195946	0.0232051	0.0734539	0.0760716	0.0430771	0.0524899	0.101166	0.102313	0.158542	0.158542	0.142396	0.142396	0.0712219	0.0505718	0.0751683	0.0706786	0.0690985	0.0690985
VAL159 m3	0.0397495	0.0344195	0.0345688	0.0349091	0.0205441	0.0206731	0.0299477	0.0304187	0.019778	0.020594	0.0341635	0.0323696	0.0246005	0.0246005	0.0361864	0.0361864	0.0304258	0.0226985	0.0312852	0.0313354	0.0301175	0.0301175
VAL159 m4	0.0348264	0.0421539	0.0549322	0.0556497	0.00560177	0.00650379	0.0276022	0.028288	0.0174102	0.0217738	0.0422091	0.045322	0.0732456	0.0732456	0.0602546	0.0602546	0.0291722	0.0208115	0.0282452	0.0285999	0.0286453	0.0286453
VAL302 m0	0.884585	0.870329	0.831338	0.830959	0.977899	0.969688	0.908977	0.902662	0.95015	0.939875	0.872565	0.867089	0.822288	0.822288	0.831697	0.831697	0.906464	0.935662	0.905297	0.907256	0.910868	0.910868
VAL302 m1	0.0325094	0.0326224	0.041786	0.0423644	0.0125025	0.0173944	0.0213782	0.0247434	0.0140005	0.0186276	0.028928	0.0331002	0.0266185	0.0266185	0.0312833	0.0312833	0.0256365	0.0264024	0.0227483	0.0275848	0.0246575	0.0246575
VAL302 m2	0.0829059	0.0970488	0.126876	0.126677	0.00959839	0.0129175	0.069645	0.0725945	0.0358497	0.0414978	0.0985067	0.0998107	0.151094	0.151094	0.137019	0.137019	0.0678996	0.037936	0.0719551	0.0651589	0.0644746	0.0644746

## Sheet: Table 2 - 13C-Sor CAA
	wt	wt	cggR	cggR	yqjI	yqjI	sdhC	sdhC	ytsJ	ytsJ	pps	pps	mdh	mdh	glcP	glcP	pgi	pgi	ccpA	ccpA	glcR	glcR
ALA-15 m0	0.575862	0.591821	0.538763	0.552999	0.570177	0.574041	0.58099	0.597246	0.709572	0.805195	0.626939	0.648508	0.607996	0.604746	0.583837	0.585344	0.580963	0.58938	0.58352	0.580865	0.603569	0.598041
ALA-15 m1	0.0695192	0.0694061	0.0867369	0.0887781	0.0810013	0.0765806	0.0815475	0.0706867	0.0414951	0.0203694	0.0459459	0.0413606	0.0433426	0.042561	0.0713899	0.0686053	0.0649879	0.0710201	0.0715253	0.06956	0.0664995	0.0657398
ALA-15 m2	0.0892138	0.0846104	0.104307	0.103769	0.0998516	0.0852373	0.102905	0.0912914	0.0528933	0.0290819	0.0600414	0.0552819	0.064217	0.067655	0.0904823	0.0856835	0.0893755	0.0848934	0.0877583	0.0909275	0.0807636	0.0805597
ALA-15 m3	0.265405	0.254162	0.270192	0.254454	0.24897	0.264141	0.234558	0.240776	0.19604	0.145354	0.267074	0.254849	0.284445	0.285038	0.25429	0.260368	0.264674	0.254706	0.257196	0.258648	0.249168	0.255659
ALA-57 m0	0.562852	0.579858	0.532091	0.537719	0.557918	0.545881	0.568671	0.58213	0.693015	0.772407	0.593349	0.599115	0.591725	0.594843	0.572838	0.57127	0.559875	0.571783	0.571816	0.571063	0.598107	0.585945
ALA-57 m1	0.0709799	0.0716579	0.0841965	0.0905128	0.0827632	0.0839878	0.0850665	0.075225	0.046212	0.0363682	0.0573447	0.0624351	0.0460392	0.0466397	0.0729385	0.0745435	0.0753073	0.0723882	0.072826	0.07134	0.0617619	0.0634964
ALA-57 m2	0.0676393	0.064208	0.0813739	0.0856804	0.078543	0.0798653	0.0791585	0.0703184	0.0379343	0.0210074	0.0518275	0.0556863	0.0433365	0.0436538	0.0675509	0.0672958	0.0675483	0.0655829	0.0660297	0.0656941	0.0571529	0.0584237
ALA-57 m3	0.298529	0.284276	0.302338	0.286088	0.280776	0.290266	0.267104	0.272327	0.222839	0.170217	0.297479	0.282764	0.318899	0.314863	0.286672	0.28689	0.297269	0.290246	0.289328	0.291902	0.282978	0.292135
ALA-85 m0	0.595566	0.611316	0.572857	0.575284	0.605026	0.585158	0.599776	0.615572	0.720095	0.787884	0.620894	0.626114	0.615943	0.618057	0.606408	0.601637	0.592045	0.603052	0.608557	0.606274	0.626793	0.618684
ALA-85 m1	0.0811184	0.0827325	0.0955454	0.108852	0.0827892	0.088998	0.111635	0.0944548	0.0470926	0.0340634	0.0635106	0.071606	0.0488756	0.0478044	0.0841393	0.0841381	0.0839597	0.0842212	0.0816316	0.0799746	0.0695382	0.0738943
ALA-85 m2	0.323316	0.305951	0.331598	0.315864	0.312185	0.325844	0.288589	0.289973	0.232813	0.178053	0.315596	0.30228	0.335181	0.334139	0.309453	0.314225	0.323995	0.312727	0.309812	0.313751	0.303669	0.307422
ALA159 m0	0.585219	0.598639	0.562698	0.567708	0.585382	0.572618	0.585662	0.593943	0.702751	0.769047	0.606132	0.606825	0.604935	0.607354	0.588024	0.591389	0.579782	0.593906	0.59768	0.592374	0.607987	0.609487
ALA159 m1	0.0848185	0.0869052	0.099668	0.10898	0.0902559	0.0910457	0.116629	0.101448	0.0488319	0.0344899	0.067147	0.078331	0.0528009	0.0506764	0.0897724	0.0854662	0.0874985	0.0857505	0.0844938	0.0829149	0.0775844	0.0683475
ALA159 m2	0.329962	0.314456	0.337634	0.323312	0.324362	0.336336	0.297709	0.304609	0.248417	0.196464	0.326721	0.314844	0.342264	0.341969	0.322203	0.323145	0.33272	0.320344	0.317826	0.324711	0.314429	0.322165
ASP-15 m0	0.519266	0.520898	0.495636	0.505514	0.518998	0.52457	0.504653	0.513707	0.622079	0.736001	0.553647	0.584537	0.561428	0.562041	0.509708	0.52111	0.523388	0.516441	0.524936	0.533351	0.552488	0.560023
ASP-15 m1	0.141433	0.143968	0.148112	0.15454	0.147069	0.155468	0.168556	0.16085	0.107734	0.0836297	0.134059	0.114605	0.128881	0.133777	0.144886	0.142794	0.142457	0.141216	0.139154	0.136454	0.126514	0.125348
ASP-15 m2	0.144089	0.137148	0.119429	0.113884	0.15009	0.150415	0.0651257	0.05469	0.0973422	0.0543165	0.148361	0.158677	0.0742803	0.0680044	0.143097	0.142843	0.139042	0.14926	0.146221	0.144222	0.111638	0.106109
ASP-15 m3	0.126993	0.129317	0.153268	0.14776	0.122486	0.119898	0.187581	0.190767	0.113557	0.0921991	0.106089	0.0870701	0.155562	0.156665	0.130526	0.126994	0.12886	0.129765	0.124295	0.117638	0.133642	0.133514
ASP-15 m4	0.0682185	0.068668	0.083554	0.0783024	0.0613566	0.0496479	0.0740837	0.0799861	0.0592883	0.0338539	0.0578449	0.0551111	0.0798491	0.0795128	0.0717841	0.0662594	0.0662534	0.0633182	0.0653925	0.0683345	0.0757175	0.075006
ASP-57 m0	0.512941	0.516573	0.494732	0.496483	0.517411	0.492118	0.497793	0.507901	0.613719	0.705215	0.513938	0.524435	0.543306	0.548263	0.50772	0.509136	0.517985	0.517561	0.521868	0.515626	0.544573	0.554864
ASP-57 m1	0.14243	0.141126	0.149637	0.152416	0.144492	0.153864	0.165365	0.162221	0.10953	0.0860522	0.145063	0.142268	0.135615	0.135162	0.143247	0.142907	0.142144	0.144093	0.140222	0.141417	0.128927	0.126229
ASP-57 m2	0.143601	0.141542	0.116598	0.118214	0.147267	0.157156	0.0709367	0.060267	0.0969861	0.0701847	0.158993	0.157461	0.080295	0.0781243	0.140387	0.140376	0.142845	0.144165	0.139559	0.144886	0.111793	0.110225
ASP-57 m3	0.128571	0.129711	0.15283	0.148682	0.124933	0.131343	0.18601	0.186899	0.113993	0.0931326	0.120319	0.115803	0.154957	0.154012	0.133971	0.132784	0.127787	0.124987	0.127504	0.12681	0.134177	0.131239
ASP-57 m4	0.0724567	0.0710474	0.0862021	0.0842062	0.065898	0.0655193	0.0798954	0.0827121	0.0657713	0.0454151	0.0616871	0.0600342	0.0858279	0.0844387	0.0746753	0.0747971	0.069238	0.0691936	0.0708467	0.0712615	0.0805299	0.0774425
ASP-85 m0	0.557346	0.555774	0.530914	0.534048	0.563	0.531075	0.525701	0.534927	0.649611	0.734926	0.560422	0.564058	0.58886	0.592437	0.548933	0.549868	0.562175	0.55276	0.562212	0.561038	0.586081	0.598093
ASP-85 m1	0.173134	0.172275	0.173582	0.174527	0.174724	0.188992	0.178319	0.170647	0.124268	0.0937548	0.177381	0.181566	0.128274	0.128804	0.170951	0.174802	0.172865	0.174059	0.172148	0.17071	0.144257	0.139491
ASP-85 m2	0.165201	0.172255	0.186142	0.185879	0.166701	0.183761	0.203652	0.20191	0.136939	0.104669	0.167852	0.167841	0.154181	0.152545	0.178228	0.176864	0.166263	0.173617	0.166653	0.167708	0.159227	0.153343
ASP-85 m3	0.104319	0.0996961	0.109363	0.105546	0.0955751	0.0961713	0.092328	0.0925156	0.0891827	0.0666508	0.0943443	0.0865347	0.128685	0.126214	0.101888	0.0984665	0.0986977	0.0995645	0.0989859	0.100544	0.110434	0.109073
ASP159 m0	0.550812	0.550456	0.524566	0.5278	0.557485	0.530519	0.518099	0.526927	0.641561	0.722636	0.552129	0.565813	0.587042	0.584645	0.544382	0.54287	0.549941	0.55188	0.55841	0.555041	0.579278	0.589028
ASP159 m1	0.17707	0.175933	0.176428	0.180197	0.178891	0.192663	0.185962	0.179772	0.131233	0.102242	0.184897	0.179782	0.133921	0.136341	0.17832	0.179484	0.17644	0.179831	0.173237	0.176815	0.151127	0.14796
ASP159 m2	0.166729	0.171593	0.189022	0.187566	0.167118	0.179225	0.206552	0.203325	0.137738	0.10445	0.166015	0.162847	0.152572	0.151172	0.175945	0.176358	0.172646	0.16837	0.167841	0.166602	0.160736	0.151976
ASP159 m3	0.10539	0.102018	0.109984	0.104437	0.0965058	0.0975925	0.0893868	0.0899761	0.0894678	0.0706722	0.0969585	0.0915589	0.126465	0.127842	0.101352	0.101288	0.100973	0.0999191	0.100512	0.101542	0.108859	0.111036
ASP302 m0	0.665346	0.66573	0.648156	0.654837	0.669429	0.6479	0.661567	0.667858	0.732988	0.79334	0.668849	0.672379	0.666758	0.668092	0.663426	0.665021	0.666691	0.665612	0.667794	0.668609	0.682239	0.680267
ASP302 m1	0.121958	0.118803	0.102078	0.10138	0.127285	0.135083	0.0645306	0.0603807	0.0779293	0.061992	0.127415	0.124341	0.113177	0.108448	0.111721	0.110917	0.117097	0.117764	0.1216	0.120284	0.102675	0.111587
ASP302 m2	0.212696	0.215466	0.249766	0.243783	0.203286	0.217018	0.273902	0.271762	0.189083	0.144668	0.203736	0.203281	0.220065	0.22346	0.224853	0.224062	0.216212	0.216624	0.210606	0.211107	0.215085	0.208147
GLU-15 m0	0.330834	0.3329	0.418281	0.368934	0.31695	0.286254	0.372452	0.4352	0.574467	0.763171	0.344847	0.342627	0.527525	0.50047	0.304421	0.309039	0.319347	0.310612	0.317767	0.315787	0.391383	0.390307
GLU-15 m1	0.140833	0.143579	0.126238	0.139918	0.149351	0.157613	0.147318	0.134745	0.0877289	0.0577057	0.134548	0.137954	0.0902838	0.0930533	0.151007	0.146649	0.147469	0.147431	0.147391	0.146677	0.121466	0.124141
GLU-15 m2	0.236974	0.234873	0.207336	0.220455	0.234904	0.247349	0.22573	0.20291	0.172771	0.111328	0.246194	0.267967	0.177045	0.191852	0.238252	0.242805	0.243641	0.240032	0.240308	0.236887	0.214139	0.207745
GLU-15 m3	0.161773	0.160599	0.136542	0.155822	0.16481	0.183266	0.145473	0.129657	0.0911642	0.0408138	0.152758	0.156811	0.109628	0.115577	0.172087	0.169492	0.161538	0.173233	0.166486	0.169553	0.148692	0.152573
GLU-15 m4	0.0868254	0.0864782	0.074419	0.0785074	0.0915746	0.0894632	0.0797699	0.0702016	0.0476673	0.018266	0.085997	0.0698133	0.0566865	0.0584142	0.0911085	0.0888914	0.0873017	0.0895629	0.0877749	0.0887009	0.079961	0.0797062
GLU-15 m5	0.0427612	0.0415713	0.0371841	0.0363637	0.0424103	0.0360553	0.0292561	0.0272871	0.026202	0.00871503	0.0356561	0.024828	0.0388313	0.0406331	0.0431259	0.043123	0.0407031	0.0391294	0.0402739	0.0423946	0.0443586	0.0455271
GLU-57 m0	0.331914	0.330661	0.417348	0.366363	0.318749	0.287931	0.373214	0.436186	0.568625	0.739541	0.336495	0.330295	0.517401	0.493145	0.30982	0.314372	0.32165	0.312963	0.321482	0.319352	0.387908	0.394832
GLU-57 m1	0.142651	0.140376	0.12503	0.14032	0.149973	0.154479	0.148131	0.131561	0.091245	0.0626033	0.139773	0.138808	0.0915768	0.0966216	0.148298	0.14717	0.148028	0.147889	0.144433	0.143697	0.125236	0.121718
GLU-57 m2	0.229935	0.233039	0.203296	0.212932	0.230602	0.241717	0.21867	0.19954	0.166078	0.114061	0.235666	0.240025	0.174026	0.186116	0.233443	0.232787	0.23481	0.237296	0.23268	0.234325	0.204795	0.205908
GLU-57 m3	0.162753	0.161075	0.139044	0.15506	0.167304	0.174948	0.145282	0.127667	0.0943395	0.0454018	0.157705	0.160287	0.113876	0.117498	0.168532	0.168402	0.164824	0.167463	0.165501	0.165886	0.153441	0.150325
GLU-57 m4	0.0883431	0.0910558	0.077099	0.0859059	0.0902078	0.0970991	0.0830116	0.0758319	0.051509	0.0248361	0.087579	0.0883704	0.0601691	0.0622298	0.0949414	0.0920702	0.0890908	0.0918591	0.0923093	0.0912666	0.082109	0.0789414
GLU-57 m5	0.0444036	0.043792	0.0381842	0.0394201	0.0431629	0.0438257	0.031692	0.0292133	0.0282033	0.0135569	0.0427812	0.0422141	0.0429505	0.0443896	0.0449653	0.0451993	0.0415968	0.0425297	0.0435945	0.0454742	0.0465106	0.0482756
GLU-85 m0	0.36591	0.363135	0.467268	0.414275	0.353177	0.322469	0.444821	0.50223	0.603484	0.769651	0.370142	0.364034	0.558435	0.535679	0.345738	0.350062	0.357243	0.34927	0.354503	0.353998	0.42744	0.428583
GLU-85 m1	0.18203	0.182257	0.121176	0.15153	0.191115	0.20527	0.116659	0.0993251	0.0939884	0.0587892	0.187389	0.18688	0.0859397	0.0910126	0.183539	0.182746	0.18713	0.188647	0.18311	0.183633	0.145846	0.144672
GLU-85 m2	0.258721	0.258998	0.258129	0.260799	0.256597	0.268527	0.280618	0.262374	0.199099	0.128035	0.252428	0.268068	0.229525	0.242388	0.268662	0.268987	0.264096	0.264268	0.2658	0.261482	0.251137	0.250034
GLU-85 m3	0.122779	0.125326	0.0747968	0.0983749	0.130547	0.13609	0.0727989	0.0547716	0.0519803	0.0173765	0.126622	0.123805	0.0523504	0.0535375	0.12488	0.121408	0.121845	0.126927	0.124775	0.129045	0.0988877	0.0985221
GLU-85 m4	0.0705604	0.0702846	0.0786306	0.0750205	0.0685652	0.0676433	0.0851032	0.0812992	0.0514478	0.026148	0.0634194	0.0572135	0.0737491	0.0773839	0.0771814	0.0767971	0.0696857	0.0708879	0.0718118	0.071842	0.0766902	0.0781887
GLU159 m0	0.369449	0.367786	0.466121	0.416954	0.358119	0.32418	0.444729	0.506297	0.60217	0.76216	0.372921	0.368505	0.556901	0.534165	0.350954	0.355634	0.36527	0.352383	0.359946	0.356519	0.430227	0.43231
GLU159 m1	0.175376	0.180064	0.121865	0.150777	0.186513	0.199023	0.118796	0.0950251	0.0934865	0.0577897	0.177969	0.184025	0.0866578	0.0888566	0.180701	0.175691	0.179268	0.184485	0.181313	0.182107	0.143191	0.141907
GLU159 m2	0.26109	0.257367	0.257386	0.258079	0.256836	0.266145	0.279263	0.261829	0.198601	0.131046	0.254562	0.25639	0.22864	0.24376	0.270295	0.26944	0.263481	0.265131	0.262931	0.263083	0.250053	0.251503
GLU159 m3	0.122288	0.123462	0.0764613	0.0976379	0.129378	0.139388	0.0725712	0.055555	0.0535033	0.022216	0.128179	0.127955	0.0535004	0.0555686	0.12309	0.123247	0.121492	0.127168	0.124476	0.126445	0.100359	0.0967932
GLU159 m4	0.0717965	0.0713217	0.0781665	0.0765525	0.0691543	0.0712637	0.0846409	0.0812931	0.05224	0.0267883	0.0663691	0.0631243	0.0743005	0.0776501	0.074961	0.0759878	0.0704894	0.0708327	0.0713342	0.0718463	0.0761699	0.077488
GLU302 m0	0.550107	0.549422	0.571993	0.548893	0.543263	0.529437	0.556486	0.579945	0.663112	0.792666	0.568884	0.573178	0.620245	0.616602	0.536858	0.538569	0.549345	0.542254	0.545885	0.54612	0.556607	0.556506
GLU302 m1	0.283219	0.284851	0.277141	0.29403	0.290872	0.299706	0.297306	0.282009	0.219445	0.14282	0.272042	0.271085	0.249721	0.249389	0.292914	0.290675	0.286781	0.292306	0.288694	0.285784	0.283679	0.283985
GLU302 m2	0.166675	0.165727	0.150866	0.157077	0.165866	0.170857	0.146207	0.138046	0.117443	0.0645143	0.159074	0.155737	0.130034	0.134009	0.170228	0.170755	0.163874	0.16544	0.165421	0.168096	0.159714	0.159509
GLY-57 m0	0.728613	0.723398	0.713825	0.709691	0.760523	0.721259	0.750027	0.759915	0.792282	0.834241	0.728774	0.726776	0.770438	0.762863	0.724274	0.731664	0.723127	0.726751	0.717235	0.721549	0.725255	0.728239
GLY-57 m1	0.0554415	0.0572464	0.0694219	0.0730047	0.0606571	0.0682961	0.0508581	0.0507026	0.0387597	0.0346024	0.0535155	0.0543129	0.0427123	0.0444512	0.0586973	0.055965	0.0564531	0.055349	0.0575156	0.0579296	0.0547808	0.0527914
GLY-57 m2	0.215945	0.219356	0.216753	0.217304	0.17882	0.210445	0.199115	0.189382	0.168958	0.131156	0.21771	0.218911	0.186849	0.192686	0.217029	0.212371	0.22042	0.2179	0.22525	0.220521	0.219964	0.218969
GLY-85 m0	0.771977	0.759847	0.764134	0.757799	0.806784	0.76407	0.793995	0.803251	0.825052	0.865152	0.76248	0.761134	0.803655	0.792744	0.772984	0.768568	0.761462	0.764355	0.756672	0.760784	0.76875	0.770537
GLY-85 m1	0.228023	0.240153	0.235866	0.242201	0.193216	0.23593	0.206005	0.196749	0.174948	0.134848	0.23752	0.238866	0.196345	0.207256	0.227016	0.231432	0.238538	0.235645	0.243328	0.239216	0.23125	0.229463
GLY159 m0	0.744749	0.740066	0.739476	0.741957	0.778952	0.744479	0.764805	0.778079	0.792982	0.83959	0.744778	0.750993	0.781379	0.776977	0.74271	0.750216	0.737644	0.745179	0.73947	0.740936	0.74544	0.749071
GLY159 m1	0.255251	0.259934	0.260524	0.258043	0.221048	0.255521	0.235195	0.221921	0.207018	0.16041	0.255222	0.249007	0.218621	0.223023	0.25729	0.249784	0.262356	0.254821	0.26053	0.259064	0.25456	0.250929
ILE-15 m0	0.799259	0.816391	0.765202	0.770969	0.785316	0.862507	0.827444	0.852433	0.909476	0.972995	0.896497	0.982847	0.862899	0.862564	0.803379	0.830483	0.842116	0.82168	0.821441	0.827851	0.870396	0.882766
ILE-15 m1	0.0663344	0.0617708	0.0732862	0.0748101	0.0721471	0.0540714	0.0691718	0.0630301	0.0488402	0.0314903	0.0448666	0.00700147	0.0492155	0.0541591	0.065259	0.0546439	0.0578556	0.0665933	0.0665213	0.0639834	0.0553838	0.0485518
ILE-15 m2	0.0865012	0.0823376	0.0966064	0.0891687	0.0868942	0.0539418	0.0691725	0.0629511	0.0371716	0.00145962	0.0561455	0.0320621	0.0767161	0.0762774	0.0819467	0.07751	0.078237	0.0741339	0.0778717	0.0730171	0.0503024	0.0458581
ILE-15 m3	0.0235067	0.02143	0.0310685	0.0316837	0.0260081	0.0216731	0.0187787	0.012411	0.00328127	-0.00451048	0.00499068	-0.0229901	0.00581064	0.00363164	0.0253695	0.0231564	0.0163529	0.0197776	0.0162758	0.0167749	0.012409	0.0114831
ILE-15 m4	0.0159558	0.0154359	0.0192685	0.0202224	0.0199117	0.00869127	0.00844563	0.00590105	0.00131512	-0.00210553	-0.00134559	-0.000371756	0.00607641	0.00386345	0.0170242	0.011524	0.00660738	0.013294	0.0141811	0.0133114	0.0082928	0.0075552
ILE-15 m5	0.00739562	0.00277583	0.0102503	0.0110378	0.00735272	0.00057823	0.00564329	0.00232259	0.000285912	0.000566545	-0.00135047	0.00154022	0.000236572	0.000207145	0.00549002	0.00302248	-7.38019e-05	0.00551626	0.00406421	0.00422085	0.00254872	0.00300974
ILE-15 m6	0.00104684	-0.000140999	0.00431815	0.00210837	0.00237	-0.00146327	0.0013441	0.000951645	-0.000369775	0.000104162	0.000196082	-8.92406e-05	-0.000954344	-0.000702814	0.00153164	-0.000339356	-0.00109484	-0.000994758	-0.000355134	0.000841637	0.00066763	0.000776369
ILE-57 m0	0.807906	0.805797	0.788694	0.780088	0.803353	0.801175	0.841291	0.860415	0.895127	0.930787	0.836167	0.849722	0.855778	0.856792	0.807399	0.814383	0.815127	0.811971	0.816005	0.824424	0.866555	0.873502
ILE-57 m1	0.0744541	0.0764222	0.0729435	0.0777484	0.0745972	0.0790824	0.0677278	0.0665261	0.056675	0.0549379	0.0671488	0.068973	0.0606	0.0604513	0.0751666	0.0732391	0.0750058	0.0762681	0.0754143	0.0732013	0.0635956	0.0588652
ILE-57 m2	0.0728526	0.0719798	0.0843421	0.0848683	0.0730418	0.0749553	0.0584212	0.0496558	0.0359119	0.0129415	0.0647968	0.0574697	0.0617723	0.0626015	0.0714217	0.0700504	0.0710558	0.0706247	0.0673673	0.0649644	0.0441272	0.0441272
ILE-57 m3	0.0201115	0.0208577	0.0241545	0.0259763	0.0226982	0.0215496	0.0163338	0.0122463	0.00600152	0.00115642	0.0150121	0.011731	0.0106607	0.0100159	0.0210124	0.0195958	0.0185331	0.0193656	0.0189738	0.0170613	0.0116128	0.0105246
ILE-57 m4	0.0140589	0.0144902	0.0161595	0.0175256	0.0153979	0.014713	0.00797146	0.00508648	0.00342793	0.000178651	0.0104495	0.00826499	0.00633318	0.00522782	0.014358	0.0131739	0.0122097	0.0126405	0.0129046	0.0118096	0.00793974	0.00730741
ILE-57 m5	0.00721806	0.00717883	0.00929635	0.00953368	0.00740125	0.00627655	0.00610793	0.00444022	0.00194644	9.77029e-05	0.00482634	0.00322244	0.00321974	0.00326335	0.00708649	0.00646359	0.00578438	0.00628656	0.00639989	0.00584586	0.00395223	0.00374733
ILE-57 m6	0.00339866	0.00327394	0.00441026	0.00425975	0.00351065	0.00224811	0.00214682	0.00163028	0.000909994	-9.93111e-05	0.00159948	0.00061718	0.00163631	0.00164826	0.00355573	0.00309414	0.00228411	0.00284312	0.00293514	0.0026931	0.0022178	0.00192583
ILE-85 m0	0.765945	0.76412	0.734859	0.727598	0.755031	0.75577	0.795599	0.823255	0.864567	0.917121	0.79257	0.810972	0.813866	0.817529	0.765379	0.767662	0.77264	0.771144	0.774034	0.787654	0.835666	0.840582
ILE-85 m1	0.0839041	0.0825969	0.0860042	0.091801	0.0851007	0.0869393	0.0854217	0.077329	0.0674779	0.0605048	0.0760122	0.075643	0.0677657	0.0669281	0.0829683	0.0830965	0.0818473	0.0831424	0.0818664	0.0798543	0.0704669	0.0712054
ILE-85 m2	0.0939606	0.0958391	0.112129	0.110386	0.0987271	0.0992657	0.0809469	0.0729147	0.0521201	0.019664	0.088906	0.0782701	0.090504	0.0893381	0.0950676	0.0949124	0.0959835	0.0938165	0.0920769	0.0850988	0.0613035	0.0577473
ILE-85 m3	0.0319384	0.0329769	0.0381151	0.0407589	0.0349288	0.0346658	0.0223887	0.0155724	0.00925912	0.00252287	0.025418	0.0222983	0.0166786	0.015545	0.0325496	0.0308731	0.029037	0.0305095	0.0300481	0.0269655	0.0184633	0.0173882
ILE-85 m4	0.0159216	0.0166762	0.0195029	0.0205528	0.017631	0.016441	0.0116836	0.00784467	0.00423013	-5.73533e-05	0.0112336	0.00902795	0.0069399	0.00661456	0.0160048	0.0158521	0.0139445	0.0144984	0.0150235	0.0137841	0.00884402	0.00828316
ILE-85 m5	0.00833001	0.00779097	0.00939003	0.00890353	0.00858179	0.00691811	0.00395979	0.00308453	0.00234586	0.000244787	0.00586037	0.00378864	0.00424561	0.00404492	0.0080307	0.00760429	0.00654745	0.00688882	0.00695099	0.00664315	0.00525672	0.00479387
ILE159 m0	0.774045	0.768459	0.74366	0.737989	0.765298	0.76233	0.803816	0.832343	0.878997	0.921039	0.796246	0.811119	0.82089	0.82736	0.772674	0.777058	0.7778	0.778969	0.782018	0.794646	0.847975	0.852114
ILE159 m1	0.0690283	0.0722727	0.0741831	0.0799424	0.0737334	0.0746471	0.0712127	0.0641129	0.0497377	0.0487257	0.0655037	0.0642529	0.0558692	0.0536093	0.0718182	0.070665	0.07188	0.0704284	0.0703429	0.0683292	0.0544078	0.0563105
ILE159 m2	0.0995348	0.100759	0.115444	0.112163	0.100888	0.102505	0.0867888	0.0759285	0.0543898	0.0258167	0.0918747	0.085668	0.0938872	0.0917644	0.0985773	0.0964393	0.0996239	0.0964689	0.0945374	0.0883764	0.0646221	0.060558
ILE159 m3	0.0326896	0.0333729	0.0375225	0.0400091	0.033956	0.0355192	0.0222637	0.0158627	0.0100513	0.00320989	0.027447	0.0241654	0.017102	0.0156312	0.0323576	0.03158	0.0294409	0.0307766	0.0304619	0.0277604	0.0189236	0.0172927
ILE159 m4	0.0163184	0.0169277	0.01978	0.0209202	0.0178497	0.0176156	0.0117485	0.00855707	0.00449892	0.00094596	0.0127535	0.0103149	0.00770332	0.00724091	0.0166399	0.0163958	0.0143966	0.0159737	0.0152086	0.0140679	0.00885036	0.00883724
ILE159 m5	0.00838384	0.00820889	0.00940972	0.00897575	0.00827465	0.00738363	0.00417004	0.00319596	0.00232522	0.000262458	0.00617463	0.00447987	0.00454829	0.00439407	0.00793268	0.00786206	0.00685814	0.00738282	0.00743134	0.00682022	0.00522166	0.00488727
ILE302 m0	0.881116	0.879786	0.86807	0.861561	0.880023	0.873697	0.906548	0.918845	0.945751	0.973664	0.900135	0.907505	0.911928	0.911398	0.881751	0.886016	0.88355	0.882278	0.886866	0.892579	0.927833	0.933144
ILE302 m1	0.0419898	0.0442859	0.0416515	0.04752	0.0425527	0.0473572	0.0326454	0.0301628	0.0178047	0.014151	0.0322354	0.033286	0.0240043	0.0237558	0.0428484	0.0402537	0.0419841	0.0436095	0.042497	0.0395348	0.0268125	0.0213693
ILE302 m2	0.0768947	0.0759277	0.0902787	0.0909192	0.0774246	0.078946	0.0608071	0.0509921	0.0364448	0.0121852	0.0676295	0.0592093	0.0640672	0.0648457	0.0754001	0.07373	0.0744659	0.0741121	0.070637	0.0678866	0.0453545	0.0454864
LEU-57 m0	0.872829	0.859787	0.910346	0.878269	0.872485	0.864301	0.896472	0.929339	0.943438	0.944081	0.901675	0.911964	0.901081	0.907967	0.862908	0.867798	0.886676	0.873207	0.876656	0.887443	0.919174	0.921903
LEU-57 m1	0.056821	0.0619959	0.0522863	0.0609004	0.0579101	0.06251	0.0594354	0.0554935	0.0527372	0.0564514	0.0587568	0.0573427	0.0548891	0.0572967	0.0596884	0.0600617	0.062228	0.0620949	0.0600856	0.0587018	0.0554289	0.0540508
LEU-57 m2	0.0417548	0.0452137	0.0226141	0.0327867	0.038302	0.0411277	0.0259465	0.00962827	0.00280165	0.000100852	0.0282662	0.0237616	0.0259598	0.0217872	0.0426167	0.0411029	0.0318802	0.0373138	0.0381177	0.0324194	0.0165827	0.0163967
LEU-57 m3	0.00816894	0.00995583	0.00484878	0.0102801	0.00952743	0.0102103	0.00769275	0.00280055	0.00078834	-0.000110058	0.00274846	0.00148386	0.0034739	0.00230007	0.0111313	0.00944972	0.00642889	0.00906967	0.00820255	0.00724451	0.00293833	0.00227797
LEU-57 m4	0.0145174	0.0165632	0.00726889	0.012587	0.0153355	0.0164359	0.00740214	0.00209996	0.00022066	-0.000361321	0.00703234	0.00528957	0.011435	0.00837734	0.0167375	0.0158138	0.00957494	0.0133856	0.0123838	0.0102011	0.00438524	0.00406605
LEU-57 m5	0.00239776	0.00276845	0.0011436	0.00275738	0.00285866	0.00235668	0.00179091	0.000314814	-4.77774e-05	-0.000214638	0.000233897	-0.000285099	0.000512398	0.000365487	0.00306929	0.00246264	0.00128772	0.00218292	0.00187122	0.00174283	0.000482388	0.000457535
LEU-57 m6	0.00351095	0.00371596	0.00149271	0.00241902	0.00358102	0.00305798	0.00125988	0.000323722	6.17444e-05	5.31659e-05	0.00128729	0.000443365	0.00264872	0.00190591	0.00384893	0.00331153	0.0019242	0.00274609	0.00268276	0.00224732	0.00100812	0.000848427
LEU-85 m0	0.878483	0.871228	0.915868	0.888318	0.88079	0.873099	0.906818	0.940403	0.950555	0.954342	0.909325	0.915967	0.909235	0.917722	0.873071	0.874841	0.896189	0.882964	0.886503	0.894987	0.929276	0.930601
LEU-85 m1	0.0756749	0.0779734	0.0614791	0.0691352	0.0715709	0.0732184	0.0658837	0.0527255	0.0484479	0.0475465	0.0697816	0.0695046	0.0604541	0.0584592	0.0749721	0.0755199	0.0721155	0.073889	0.0749047	0.0711501	0.0576254	0.0560064
LEU-85 m2	0.0188332	0.0199805	0.008903	0.0170438	0.018953	0.0227714	0.011167	0.00188641	0.000262138	-0.00143065	0.00853089	0.00593655	0.0118232	0.0104608	0.0206425	0.0203546	0.0127556	0.0180517	0.0156053	0.0138679	0.00467256	0.00598793
LEU-85 m3	0.0150801	0.0170571	0.00786396	0.0146604	0.0159006	0.0176388	0.00963919	0.00328576	0.000541424	0.000127263	0.00747195	0.00562098	0.0101587	0.00731037	0.0173079	0.0162696	0.0107703	0.0141618	0.0129896	0.0111896	0.00485446	0.0042495
LEU-85 m4	0.00766677	0.00910154	0.00393538	0.00755042	0.00836254	0.00880121	0.00464611	0.00120743	0.000116484	-0.000430178	0.00289217	0.00182575	0.00510691	0.00363933	0.00932769	0.00862774	0.00557652	0.00744234	0.00665065	0.00578593	0.00233079	0.00195094
LEU-85 m5	0.0042617	0.00465932	0.00195101	0.00329201	0.00442287	0.0044711	0.00184617	0.000491774	7.66528e-05	-0.000155216	0.00199787	0.00114495	0.00322183	0.0024085	0.00467847	0.00438668	0.00259263	0.00349117	0.00334638	0.00301896	0.00124086	0.00120378
LEU159 m0	0.871947	0.862759	0.89276	0.880301	0.861553	0.861265	0.884001	0.905953	0.939688	0.944471	0.898951	0.902888	0.902939	0.91162	0.864191	0.869446	0.8886	0.876588	0.881849	0.889346	0.894876	0.911527
LEU159 m1	0.0724761	0.0764729	0.0710444	0.0677886	0.0777609	0.0738674	0.0752156	0.0715483	0.0496895	0.0466625	0.0682367	0.0678525	0.0577791	0.0569991	0.0737805	0.072597	0.070196	0.0711587	0.0706509	0.06867	0.0769207	0.0655517
LEU159 m2	0.0265944	0.0281973	0.0202721	0.0245737	0.0289471	0.0305559	0.0224295	0.0154813	0.0086339	0.00747791	0.0172669	0.0166074	0.0192653	0.0161152	0.0286454	0.0266997	0.0204731	0.0243984	0.0225571	0.0196639	0.0174537	0.013846
LEU159 m3	0.0159544	0.0175911	0.00856944	0.0150843	0.0171891	0.0190525	0.0102494	0.00334798	0.00118642	0.000806942	0.00891803	0.00753721	0.0107938	0.00812427	0.0182342	0.0170867	0.0118129	0.01505	0.0136213	0.0117659	0.00544697	0.0048242
LEU159 m4	0.00847865	0.00990634	0.00471479	0.00830104	0.0093972	0.0102477	0.00554874	0.00177262	0.000544791	0.000261071	0.0044441	0.00346142	0.00566734	0.00431837	0.0100131	0.00929985	0.00595459	0.0082571	0.00739613	0.00622086	0.00295178	0.00269026
LEU159 m5	0.00454973	0.00507362	0.00263894	0.0039515	0.00515294	0.00501142	0.00255614	0.00189722	0.000257453	0.000320898	0.00218293	0.00165378	0.003555	0.00282331	0.00513576	0.00487097	0.00296306	0.00454764	0.00392559	0.00433305	0.0023505	0.00156101
LEU302 m0	0.937403	0.92746	0.964816	0.943108	0.939801	0.9316	0.953257	0.976406	0.987041	0.986204	0.952056	0.958881	0.958076	0.96058	0.932652	0.934379	0.943615	0.936843	0.938343	0.946543	0.96861	0.970352
LEU302 m1	0.0193207	0.0256117	0.012492	0.0234374	0.020567	0.0259293	0.0207904	0.0148646	0.0112618	0.0150945	0.0196836	0.017633	0.0157377	0.0178816	0.0230188	0.0230992	0.0242426	0.0249394	0.0225669	0.0205	0.0153176	0.0137216
LEU302 m2	0.0432762	0.0469287	0.0226922	0.033455	0.039632	0.042471	0.025953	0.00872942	0.00169748	-0.0012982	0.0282603	0.0234865	0.026186	0.0215385	0.0443291	0.0425219	0.0321425	0.0382176	0.0390897	0.0329568	0.0160729	0.0159266
PHE-57 m0	0.909225	0.912668	0.912929	0.912313	0.906461	0.928537	0.916322	0.915474	0.916497	0.925358	0.930186	0.93774	0.915118	0.910375	0.91136	0.908653	0.917644	0.911908	0.912166	0.907227	0.910077	0.910326
PHE-57 m1	0.082583	0.0819253	0.0794943	0.0804311	0.0818765	0.0807026	0.078131	0.0804708	0.0826887	0.0809854	0.0809772	0.0836019	0.0795538	0.0848008	0.0811882	0.0837156	0.0840664	0.0823297	0.0827649	0.0828282	0.0807023	0.0812688
PHE-57 m2	0.00120254	0.00143332	0.00134648	0.00209695	0.00336386	-0.00634317	0.00124258	0.00135722	0.00190265	-0.00277926	-0.00598691	-0.0151705	0.00264429	0.00139416	0.00164854	0.00326592	-0.00112363	0.00304403	0.00179352	0.00287604	0.00206229	0.00329392
PHE-57 m3	0.00197416	9.32993e-05	0.00193269	0.000817044	0.00214233	-0.00222826	0.00109276	0.000485018	-0.00071522	-0.00248831	-0.004969	-0.00618782	0.000315493	0.000661491	0.00135881	0.00090422	-0.00121267	-0.00018472	0.000278869	0.00139331	0.00129391	0.0010276
PHE-57 m4	0.00125017	0.000962367	0.00107439	0.00117719	0.00154416	-0.000814548	0.000532512	0.000353032	-0.00054427	-0.00132257	-0.000490136	-0.000444967	0.000608263	0.000873569	0.0011446	0.000765928	-7.55625e-05	0.00100298	0.000810597	0.00117824	0.00143481	0.000752265
PHE-57 m5	0.00115046	0.0015197	0.000967094	0.000958007	0.00141585	8.96757e-05	0.000685818	0.000521225	0.000191108	0.000172557	0.000262771	0.000462259	0.000728481	0.00109476	0.000979557	0.00127768	0.000547547	0.000918317	0.000925983	0.00136468	0.00130228	0.000894017
PHE-57 m6	0.00128447	0.00123738	0.000969069	0.001252	0.00147182	6.68689e-05	0.00101588	0.000642523	-1.2991e-05	9.07201e-05	3.47339e-05	2.42683e-05	0.000822451	0.000607894	0.00133813	0.000947918	0.000253639	0.000923642	0.00116048	0.00144068	0.00137715	0.00101234
PHE-57 m7	0.000797058	0.000375928	0.000750387	0.000790161	0.00103512	-7.62334e-06	0.000565173	0.000471534	-8.56862e-06	-1.38808e-05	-1.45231e-05	-2.64128e-05	0.000382056	0.000342139	0.000542487	0.000497902	-9.73625e-05	0.00019559	0.00027654	0.00110917	0.000958288	0.000829247
PHE-57 m8	0.000232808	-0.000204837	0.000328432	-2.83154e-06	0.000256527	-3.30933e-06	0.000139561	1.14208e-05	1.81074e-06	-4.05147e-06	-1.314e-06	-1.0228e-07	-0.000159309	-0.000137211	0.000316195	3.72138e-05	-9.12808e-06	-0.000133991	-0.000170916	0.000276899	0.000347109	0.000225202
PHE-57 m9	0.000300065	-1.03047e-05	0.000208159	0.000167128	0.000432501	5.39423e-07	0.000272912	0.000213421	2.41524e-07	8.77839e-07	7.33651e-07	1.25395e-06	-1.33347e-05	-1.25412e-05	0.000123805	-6.55775e-05	6.33976e-06	-3.52012e-06	-6.07383e-06	0.000305603	0.000444528	0.000370811
PHE-85 m0	0.898186	0.901974	0.901678	0.903419	0.899147	0.919396	0.902435	0.906763	0.908755	0.917643	0.92777	0.927214	0.906739	0.900369	0.901009	0.89689	0.915211	0.900596	0.901834	0.900086	0.900005	0.904621
PHE-85 m1	0.089852	0.0908906	0.0872621	0.0888174	0.0880211	0.0862044	0.0884524	0.0877521	0.089272	0.0872073	0.078501	0.085687	0.0872667	0.0918308	0.0893602	0.0946409	0.0844845	0.0914603	0.0905512	0.0879526	0.0875475	0.0854658
PHE-85 m2	0.0059654	0.00376158	0.00548313	0.00356733	0.00615387	-0.00199139	0.00580556	0.00287117	0.00235915	-0.000391973	-0.00157525	-0.00681334	0.00386904	0.00448084	0.00450874	0.00446087	0.000860633	0.00471923	0.0041096	0.00549782	0.00572352	0.00546427
PHE-85 m3	0.000985333	-0.000883484	0.000791988	4.69459e-05	0.00110155	-0.00351569	0.00021067	0.000218447	-0.000730224	-0.0034211	-0.0041838	-0.00543007	0.000215987	0.000126157	0.000616332	-0.000208848	-0.00134953	1.44984e-05	-0.000262139	0.00085987	0.00119519	0.000623892
PHE-85 m4	0.00138127	0.00190524	0.00158374	0.00170439	0.00185263	-0.000158307	0.000691887	0.000703353	-0.000277338	-0.00135109	-0.00077796	-0.00114616	0.000620671	0.00111965	0.00146638	0.00152549	9.33864e-05	0.00117523	0.00140439	0.00180469	0.0015569	0.00126395
PHE-85 m5	0.00153424	0.000958069	0.00125543	0.00101549	0.0012934	4.13164e-05	0.000915566	0.000566941	0.000429084	0.000251427	0.00023194	0.000458202	0.000619941	0.000845172	0.00106893	0.000798985	0.000145075	0.000899681	0.0010023	0.0013032	0.00141881	0.000830786
PHE-85 m6	0.00146268	0.00156673	0.00134197	0.001354	0.00177216	2.68682e-05	0.00106354	0.000792642	0.000296668	8.38193e-05	5.02934e-05	6.02297e-05	0.000964456	0.000967999	0.00150859	0.00137256	0.00075085	0.000842688	0.00148959	0.00167939	0.0017966	0.00109937
PHE-85 m7	0.000358712	-2.84679e-05	0.000312295	-9.30287e-06	0.000268404	-1.09809e-06	0.000177601	0.0001188	-9.33364e-05	-1.76594e-05	-1.39767e-05	-2.81882e-05	-0.000255294	-5.3315e-05	0.000169051	0.000250685	-0.000162065	0.000140459	-0.000401119	0.00031608	0.000339251	0.000266367
PHE-85 m8	0.000273931	-0.000144393	0.00029165	8.49868e-05	0.000389372	-1.73977e-06	0.000248032	0.000213722	-1.12931e-05	-3.41306e-06	-2.02101e-06	-1.62915e-06	-4.08463e-05	0.000313195	0.000292356	0.000268942	-3.4305e-05	0.000151575	0.000271885	0.000500098	0.000417272	0.000364455
PHE159 m0	0.916297	0.921387	0.918237	0.916465	0.916586	0.93163	0.919216	0.92154	0.923568	0.926626	0.932863	0.942572	0.918753	0.914385	0.914969	0.913646	0.926057	0.912557	0.918223	0.911171	0.916701	0.919573
PHE159 m1	0.07252	0.0730898	0.070996	0.0750752	0.0712906	0.0705995	0.0731339	0.0712675	0.0738747	0.0756613	0.069859	0.066515	0.0744258	0.0764529	0.0753236	0.0755142	0.0724112	0.0768977	0.0754254	0.0768277	0.0704594	0.0696916
PHE159 m2	0.00528832	0.00302101	0.00556909	0.00481806	0.00581741	-0.00137742	0.0042191	0.00421024	0.00234205	-0.00126935	-0.00140562	-0.00738261	0.00472079	0.00481616	0.00531753	0.00553562	0.00197264	0.00618408	0.00312015	0.00538208	0.00612174	0.00634968
PHE159 m3	0.00165451	0.000319056	0.00149486	0.000882915	0.00192122	-0.000776723	0.00135354	0.00131545	0.000142931	-0.000951998	-0.00132147	-0.00203898	0.00081479	0.0013825	0.000962818	0.00111737	-0.000692264	0.00123439	0.00140436	0.00173325	0.00207156	0.00134234
PHE159 m4	0.00182241	0.00135137	0.00161711	0.00137203	0.00196809	-0.000117564	0.000930482	0.000765049	0.000104778	-0.000113067	-4.64487e-05	0.000290383	0.000789431	0.00136678	0.00178379	0.00198792	0.00027732	0.00142529	0.00113263	0.00208473	0.00183368	0.00126753
PHE159 m5	0.000870593	0.000345221	0.000606341	0.000734558	0.000839279	4.2041e-05	0.000514779	0.000280719	-3.27195e-05	4.77878e-05	5.50658e-05	5.78561e-05	0.000180678	0.000457127	0.000374351	0.000575964	-1.97943e-05	0.000567095	0.000188802	0.000872341	0.000789377	0.000543953
PHE159 m6	0.000930249	0.000591382	0.000996492	0.00080273	0.00121379	1.50673e-06	0.000587011	0.00045169	-8.02776e-07	1.05996e-06	-1.50797e-06	-1.29115e-05	0.000381617	0.000824854	0.00115798	0.00130524	-7.05613e-06	0.000948884	0.000606481	0.00136497	0.00133898	0.000956418
PHE159 m7	0.000219406	-9.13871e-05	0.000158745	-0.000133485	9.85488e-05	-1.49082e-06	-9.65841e-05	-6.98604e-05	1.11233e-06	-1.66251e-06	-1.77944e-06	-1.29617e-06	-5.7123e-05	-1.79099e-06	-0.000164607	-1.80777e-05	9.86418e-07	3.74639e-05	-8.65264e-05	0.000150425	0.000304541	-2.16758e-05
PHE159 m8	0.000397082	-1.32538e-05	0.000323878	-1.74827e-05	0.000265167	2.48025e-08	0.000141924	0.00023879	-2.85612e-08	4.86771e-08	1.41591e-07	5.03011e-07	-8.66555e-06	0.000316259	0.000275266	0.000335889	1.89699e-07	0.000147731	-1.40313e-05	0.000413458	0.000380166	0.000296678
PHE302 m0	0.986335	0.979021	0.987523	0.985417	0.986114	0.988746	0.989513	0.986312	0.987657	0.992883	0.988757	0.994486	0.987466	0.985626	0.986417	0.983809	0.985794	0.984083	0.980289	0.984383	0.983821	0.990554
PHE302 m1	0.00731725	0.0148872	0.00803631	0.0100705	0.00891659	0.0104875	0.00784825	0.0123334	0.0119772	0.0112682	0.0115285	0.00691941	0.00868232	0.0118793	0.00916641	0.0117459	0.0128624	0.0119712	0.0145532	0.0111831	0.0102509	0.00453569
PHE302 m2	0.00634793	0.00609203	0.00444062	0.00451215	0.00496932	0.000766283	0.00263833	0.00135471	0.000366027	-0.00415113	-0.000285851	-0.00140554	0.00385216	0.00249482	0.00441706	0.00444558	0.00134334	0.00394542	0.00515772	0.00443364	0.00592817	0.00491069
PRO-57 m0	0.836804	0.844374	0.858938	0.822662	0.882682	0.895638	0.891527	0.91213	0.904159	0.94749	0.896135	0.905296	0.882049	0.892167	0.858525	0.861503	0.879287	0.868224	0.863375	0.861194	0.822347	0.843208
PRO-57 m1	0.0661897	0.066408	0.0610556	0.0658908	0.0597948	0.0560803	0.0568192	0.0518678	0.0523405	0.0446155	0.0544253	0.0486933	0.055706	0.0533757	0.0593964	0.0606775	0.0596066	0.0593228	0.0593995	0.0570816	0.0625684	0.0588283
PRO-57 m2	0.0418532	0.040548	0.0341273	0.0496399	0.0251423	0.0227431	0.0229073	0.0169953	0.020864	0.00497457	0.0232838	0.0228711	0.028942	0.0259068	0.0362957	0.0346734	0.0300152	0.0322431	0.0339236	0.035572	0.04922	0.0423343
PRO-57 m3	0.0314032	0.0283193	0.0258246	0.0349499	0.0184781	0.0170841	0.0167818	0.0110439	0.0130014	0.001855	0.0164214	0.0147376	0.0192306	0.0161708	0.0264621	0.0248839	0.0186888	0.0233665	0.0254862	0.0268273	0.0361407	0.0302002
PRO-57 m4	0.0156331	0.0139845	0.0135865	0.0179342	0.00983837	0.00661096	0.00879801	0.00614139	0.00627927	0.000546821	0.00773692	0.00707329	0.00892267	0.00731488	0.0131098	0.0119194	0.00877082	0.0118444	0.012201	0.0133714	0.0181853	0.0156534
PRO-57 m5	0.00811673	0.00636587	0.00646796	0.00892282	0.00406494	0.00184309	0.00316647	0.00182118	0.0033554	0.000518326	0.00199754	0.00132859	0.00515007	0.00506468	0.00621076	0.0063426	0.00363176	0.00499897	0.00561484	0.0059541	0.0115388	0.0097754
PRO-85 m0	0.852058	0.858851	0.872782	0.838505	0.899126	0.899897	0.902327	0.924257	0.913575	0.949995	0.902289	0.897469	0.892433	0.902276	0.869909	0.872019	0.886868	0.876816	0.870635	0.865206	0.837639	0.853756
PRO-85 m1	0.061765	0.0606484	0.0527447	0.0596271	0.0515259	0.0560746	0.0452432	0.0409526	0.0456863	0.0399571	0.0526176	0.0593334	0.0508937	0.0523197	0.0576761	0.0606492	0.057535	0.061279	0.059576	0.0616549	0.0579309	0.0566273
PRO-85 m2	0.0501085	0.0466898	0.0476908	0.063631	0.028846	0.0274142	0.0351092	0.0240194	0.0269017	0.00984135	0.0275056	0.0272048	0.0357648	0.029253	0.0429082	0.0398585	0.0342622	0.0362667	0.0424272	0.0432266	0.0650301	0.0556255
PRO-85 m3	0.0219154	0.0206701	0.0120929	0.0180839	0.0134972	0.0114963	0.00745359	0.0039301	0.00654947	-0.000574157	0.0124221	0.0102212	0.0117423	0.00894056	0.0173917	0.0164919	0.0131991	0.0156461	0.0164362	0.0180621	0.0192216	0.0170218
PRO-85 m4	0.0141528	0.0131409	0.01469	0.0201531	0.00700456	0.00511832	0.00986707	0.00684096	0.0072879	0.000780892	0.00516601	0.00577132	0.00916604	0.0072102	0.0121156	0.0109816	0.00813567	0.00999182	0.0109261	0.0118502	0.0201786	0.0169693
PRO159 m0	0.841895	0.852684	0.874807	0.835977	0.893254	0.890337	0.904277	0.922488	0.907588	0.942522	0.88684	0.883366	0.888201	0.903595	0.86629	0.872536	0.882276	0.877266	0.869286	0.865769	0.837336	0.854087
PRO159 m1	0.0608816	0.0591277	0.0470401	0.0554509	0.050722	0.0517651	0.0404607	0.0378245	0.0433306	0.0365994	0.0531	0.0539061	0.0493391	0.0438919	0.0555515	0.0533113	0.0521989	0.0522752	0.0549957	0.0548193	0.0548334	0.052388
PRO159 m2	0.0520511	0.0502308	0.0481066	0.0664648	0.0315117	0.0328932	0.034926	0.0258159	0.0314223	0.0150272	0.0343656	0.0361172	0.0379243	0.0318903	0.0450978	0.0422555	0.038128	0.0397422	0.0435127	0.0446272	0.0652887	0.0563052
PRO159 m3	0.0238755	0.0221255	0.0135619	0.0192812	0.0144703	0.0155999	0.00841609	0.00496961	0.00801558	0.00220929	0.0160367	0.016352	0.0129964	0.0104899	0.0182224	0.0180465	0.0158602	0.0177646	0.0185113	0.0200223	0.0200965	0.0178773
PRO159 m4	0.0212967	0.0158324	0.0164849	0.022826	0.0100418	0.00940472	0.0119198	0.00890191	0.00964321	0.00364164	0.00965748	0.0102592	0.0115388	0.0101332	0.0148384	0.0138508	0.0115365	0.0129519	0.013694	0.0147621	0.0224457	0.0193422
SER-15 m0	0.544342	0.539501	0.581179	0.573091	0.582634	0.581127	0.572643	0.596172	0.639441	0.719025	0.619553	0.682169	0.655014	0.638224	0.575496	0.581122	0.566746	0.550889	0.542959	0.541986	0.547718	0.550782
SER-15 m1	0.157051	0.172895	0.10131	0.113083	0.127752	0.133998	0.161087	0.146546	0.118748	0.0876579	0.137354	0.127073	0.12856	0.143397	0.107056	0.104446	0.139671	0.147037	0.155153	0.165153	0.145581	0.141486
SER-15 m2	0.116101	0.120844	0.0784658	0.0914025	0.0946596	0.0906689	0.112083	0.0971543	0.0824721	0.0390139	0.080476	0.0371048	0.0839821	0.0872545	0.0925076	0.0788104	0.102126	0.109291	0.127952	0.115303	0.117652	0.116166
SER-15 m3	0.182507	0.16676	0.239045	0.222423	0.194954	0.194207	0.154188	0.160128	0.159339	0.154303	0.162617	0.153653	0.132444	0.131124	0.224941	0.235621	0.191458	0.192783	0.173936	0.177558	0.189049	0.191566
SER-57 m0	0.5433	0.537424	0.582769	0.562968	0.57724	0.551187	0.57373	0.592672	0.637293	0.693488	0.561057	0.579072	0.648418	0.633792	0.564905	0.575199	0.55928	0.548328	0.536953	0.538179	0.547449	0.548921
SER-57 m1	0.158398	0.166157	0.0984989	0.116957	0.127242	0.137233	0.155931	0.141749	0.117212	0.0960086	0.156048	0.145064	0.127665	0.13753	0.111736	0.107926	0.140622	0.148424	0.161577	0.157042	0.144365	0.14307
SER-57 m2	0.123262	0.126895	0.0818914	0.0927537	0.100346	0.104633	0.111984	0.102132	0.0850126	0.0548082	0.11549	0.103488	0.0879394	0.0959293	0.0934244	0.0857775	0.108173	0.112893	0.127034	0.120313	0.115823	0.114995
SER-57 m3	0.17504	0.169523	0.236841	0.227322	0.195172	0.206947	0.158354	0.163447	0.160483	0.155695	0.167405	0.172375	0.135978	0.132748	0.229935	0.231097	0.191925	0.190355	0.174436	0.184466	0.192363	0.193014
SER-85 m0	0.567175	0.560295	0.611515	0.593888	0.603905	0.574314	0.59635	0.60596	0.653392	0.710378	0.570679	0.576736	0.659788	0.644616	0.587949	0.589437	0.57572	0.566124	0.555426	0.55672	0.566622	0.568227
SER-85 m1	0.248807	0.265207	0.133802	0.161911	0.182172	0.199455	0.238185	0.223979	0.179646	0.130109	0.245521	0.236983	0.199327	0.216071	0.168024	0.163952	0.222527	0.233546	0.257476	0.250049	0.234051	0.231327
SER-85 m2	0.184018	0.174498	0.254683	0.244201	0.213923	0.226232	0.165465	0.170061	0.166962	0.159513	0.183801	0.186281	0.140884	0.139313	0.244026	0.24661	0.201753	0.20033	0.187098	0.193231	0.199328	0.200446
SER159 m0	0.570612	0.560709	0.61446	0.595072	0.610328	0.57368	0.599157	0.608473	0.649463	0.715693	0.57531	0.584862	0.663617	0.646534	0.587431	0.595595	0.577101	0.564286	0.556102	0.55889	0.568582	0.572395
SER159 m1	0.243754	0.262409	0.134866	0.163201	0.179559	0.202816	0.236111	0.223088	0.182542	0.127707	0.247775	0.227885	0.195282	0.215085	0.172044	0.162893	0.221442	0.231664	0.258847	0.248527	0.235147	0.224994
SER159 m2	0.185634	0.176883	0.250674	0.241728	0.210114	0.223504	0.164732	0.168439	0.167995	0.1566	0.176915	0.187253	0.141101	0.138381	0.240525	0.241511	0.201457	0.204049	0.185051	0.192583	0.196271	0.202611
SER302 m0	0.67715	0.678597	0.651409	0.648146	0.674917	0.648435	0.708292	0.717381	0.739853	0.777865	0.689517	0.708488	0.754352	0.751359	0.6558	0.65401	0.67528	0.666275	0.674084	0.673298	0.672775	0.670962
SER302 m1	0.059261	0.0572093	0.0779284	0.081337	0.074887	0.0791926	0.0524868	0.0491675	0.0403935	0.0317904	0.052195	0.0408948	0.0420648	0.0402081	0.063614	0.0617463	0.0586545	0.0599905	0.056999	0.0596757	0.0555303	0.0544025
SER302 m2	0.263589	0.264194	0.270663	0.270517	0.250196	0.272372	0.239221	0.233452	0.219753	0.190345	0.258288	0.250617	0.203583	0.208433	0.280586	0.284244	0.266066	0.273735	0.268917	0.267027	0.271695	0.274635
THR-57 m0	0.742008	0.731175	0.734049	0.729957	0.731978	0.729664	0.782155	0.817739	0.866088	0.914135	0.75956	0.779349	0.811382	0.823443	0.75302	0.758653	0.751515	0.746908	0.743947	0.757647	0.832317	0.83458
THR-57 m1	0.0899981	0.0941885	0.0908576	0.0940817	0.092816	0.096392	0.0851228	0.074506	0.0527003	0.0457042	0.0860021	0.0868698	0.0703748	0.0660609	0.0876242	0.0858364	0.0878338	0.0890243	0.089941	0.0867973	0.0643283	0.0657837
THR-57 m2	0.0704063	0.0723076	0.0594054	0.0633796	0.0771043	0.0789655	0.0259003	0.0175935	0.0269088	0.0104248	0.0715189	0.0639952	0.040512	0.0356615	0.0635921	0.0634421	0.067347	0.0699489	0.0691743	0.0639352	0.0377941	0.0377174
THR-57 m3	0.0630551	0.0666858	0.0734498	0.0718225	0.065344	0.0655801	0.0753293	0.0631204	0.0348192	0.0208968	0.0545527	0.0479831	0.0500745	0.0482296	0.0599565	0.0587159	0.0610439	0.0614436	0.0635139	0.0599669	0.0406211	0.0380196
THR-57 m4	0.0345324	0.0356427	0.0422379	0.0407587	0.032758	0.0293982	0.0314929	0.0270407	0.0194842	0.00883976	0.0283661	0.0218026	0.0276564	0.0266049	0.0358075	0.0333529	0.0322601	0.032675	0.033424	0.0316539	0.0249394	0.0238989
THR-85 m0	0.772567	0.759619	0.759211	0.75371	0.761174	0.757792	0.800402	0.837015	0.882925	0.930732	0.788864	0.805304	0.835442	0.838429	0.779627	0.780983	0.780611	0.773516	0.774218	0.782932	0.855165	0.857752
THR-85 m1	0.0965482	0.102667	0.0993038	0.10287	0.105034	0.108631	0.0830553	0.0657645	0.0516765	0.0364081	0.093635	0.0904379	0.0675056	0.0681054	0.095314	0.0966314	0.096112	0.0986895	0.0965037	0.0937726	0.0634155	0.0644024
THR-85 m2	0.0818657	0.0885556	0.0890778	0.0932083	0.0867045	0.0874359	0.0835382	0.0687821	0.038729	0.0206613	0.0745591	0.068503	0.0587725	0.0550809	0.078646	0.0783231	0.080061	0.082658	0.082805	0.0775956	0.0463793	0.0444548
THR-85 m3	0.0490192	0.049159	0.0524073	0.0502114	0.0470876	0.0461416	0.0330042	0.0284385	0.0266693	0.0121991	0.042942	0.0357546	0.0382798	0.0383848	0.0464126	0.0440626	0.0432158	0.0451367	0.0464731	0.0456999	0.0350406	0.033391
THR159 m0	0.345379	0.338882	0.344761	0.338287	0.344819	0.331093	0.363421	0.377822	0.393468	0.403155	0.344054	0.345168	0.369449	0.368391	0.349339	0.342564	0.346392	0.342783	0.343982	0.348985	0.384591	0.381273
THR159 m1	0.498598	0.497322	0.48749	0.491691	0.494804	0.499938	0.501915	0.507326	0.523608	0.544958	0.504833	0.514012	0.51306	0.518268	0.497785	0.503288	0.501933	0.50319	0.49993	0.502876	0.51293	0.519903
THR159 m2	0.0802061	0.0853939	0.0811244	0.0861318	0.0848669	0.0920049	0.0597343	0.0511907	0.040218	0.0283724	0.0807972	0.078774	0.0593159	0.0568	0.0777445	0.0803906	0.0794213	0.0818642	0.0806109	0.0775972	0.0521229	0.0510371
THR159 m3	0.0758169	0.0784021	0.0866243	0.0838903	0.0755099	0.0769639	0.0749298	0.0636621	0.0427061	0.0235145	0.0703156	0.0620457	0.0581744	0.0565415	0.0751315	0.0737581	0.0722538	0.0721632	0.0754775	0.0705417	0.0503559	0.0477873
THR302 m0	0.374308	0.368323	0.378132	0.369916	0.373577	0.359298	0.393456	0.404041	0.411427	0.413156	0.370632	0.368498	0.392757	0.390944	0.37831	0.370422	0.37394	0.370011	0.372657	0.376032	0.405433	0.400835
THR302 m1	0.539587	0.539693	0.533751	0.536749	0.535306	0.541683	0.542682	0.54201	0.547287	0.558512	0.543128	0.548171	0.54496	0.549544	0.538317	0.543456	0.54113	0.542426	0.540828	0.54116	0.540398	0.546273
THR302 m2	0.0861048	0.0919844	0.0881169	0.0933349	0.0911171	0.0990192	0.0638616	0.0539485	0.0412866	0.0283325	0.0862403	0.0833306	0.0622828	0.0595128	0.0833724	0.0861214	0.0849304	0.0875622	0.0865145	0.0828084	0.0541691	0.0528924
TYR-57 m0	0.654352	0.669095	0.605842	0.647262	0.663054	0.730548	0.662556	0.655744	0.704027	0.808603	0.681881	0.749091	0.654528	0.66685	0.632146	0.654523	0.657367	0.663525	0.672656	0.658095	0.669524	0.675753
TYR-57 m1	0.0673348	0.0723525	0.0760716	0.0794473	0.0688935	0.0616784	0.0622387	0.0614748	0.0683332	0.0712186	0.0846003	0.0730115	0.0706849	0.0685723	0.0642228	0.0632135	0.0654566	0.0664293	0.065386	0.0704211	0.0629205	0.0666112
TYR-57 m2	0.0387331	0.0330158	0.046359	0.040199	0.0349256	0.0247509	0.0380535	0.0368867	0.0310188	0.0194319	0.0306386	0.0233039	0.0385727	0.0359154	0.045525	0.0369135	0.0344317	0.0357415	0.0367592	0.0369227	0.0365003	0.0344317
TYR-57 m3	0.05493	0.0523872	0.0606515	0.0550642	0.0552191	0.0502992	0.0546839	0.0561684	0.0449496	0.0251586	0.0523967	0.0401998	0.0535107	0.0532249	0.0579859	0.0575326	0.0576274	0.0534306	0.0531796	0.0533103	0.0514164	0.0504881
TYR-57 m4	0.0464592	0.0431882	0.0578378	0.0482794	0.0443398	0.0351146	0.0456883	0.0482092	0.0377223	0.0190843	0.0398289	0.033173	0.0456556	0.0441458	0.050036	0.0480084	0.0478014	0.046548	0.043013	0.0456133	0.0444179	0.0429257
TYR-57 m5	0.0418752	0.0393828	0.0482081	0.0429788	0.0416077	0.034636	0.04076	0.0423796	0.0346507	0.0180064	0.0384348	0.0305544	0.0413633	0.0384592	0.0445483	0.0426511	0.0436007	0.0415473	0.0396192	0.0411827	0.0401353	0.0399296
TYR-57 m6	0.0428321	0.0409051	0.0465474	0.0385234	0.0415156	0.0343956	0.0433286	0.0438187	0.0353077	0.0184002	0.0345397	0.0237911	0.0424339	0.0427671	0.0460223	0.0429459	0.0426255	0.0424084	0.0405974	0.0422366	0.0426402	0.0397409
TYR-57 m7	0.0257261	0.0247682	0.0291993	0.025902	0.0240495	0.0151415	0.0250114	0.0274585	0.0217138	0.0108051	0.0209362	0.0125027	0.0264791	0.0248871	0.0302733	0.0278674	0.0259367	0.0251026	0.0239401	0.0256898	0.0246676	0.0245854
TYR-57 m8	0.0108356	0.00880674	0.0141996	0.0106578	0.0112773	0.0047208	0.0110231	0.0111961	0.00768962	0.00210331	0.00502059	0.00392352	0.00962876	0.00801085	0.0106304	0.00905267	0.00917239	0.00896622	0.00986594	0.0110028	0.0114228	0.0105745
TYR-57 m9	0.0169217	0.0160983	0.0150839	0.0116858	0.0151176	0.00871481	0.0166566	0.0166644	0.0145871	0.0071885	0.0117232	0.0104495	0.0171435	0.0171676	0.01861	0.0172924	0.0159809	0.0163009	0.0149836	0.0155256	0.0163546	0.0149601
TYR-85 m0	0.618335	0.676664	0.608185	0.66147	0.669166	0.763114	0.660472	0.652679	0.70875	0.828061	0.719128	0.821005	0.663835	0.668072	0.638376	0.602127	0.662856	0.658819	0.678183	0.664434	0.672009	0.672992
TYR-85 m1	0.0698992	0.0702498	0.077689	0.0830185	0.0742162	0.0619039	0.0767042	0.0739205	0.0734406	0.0693673	0.0655854	0.0473286	0.0766375	0.077416	0.0722222	0.0634162	0.0711679	0.0705897	0.0692931	0.073359	0.0713858	0.0746543
TYR-85 m2	0.0585071	0.0589359	0.0682196	0.0591603	0.0583775	0.0456022	0.0616216	0.0664608	0.0535359	0.0286397	0.0446322	0.0544574	0.0626465	0.0603697	0.0731349	0.06589	0.0680409	0.0681974	0.0645567	0.0615859	0.0575473	0.059935
TYR-85 m3	0.112533	0.0350492	0.0641583	0.0400771	0.0403569	0.0207223	0.0371818	0.0374147	0.0309364	0.0108081	0.033363	0.012776	0.0365556	0.0356402	0.0346628	0.124785	0.032788	0.0396649	0.0343416	0.0373363	0.0391987	0.0372817
TYR-85 m4	0.0498701	0.0553358	0.064368	0.0553149	0.0526296	0.0480696	0.0579808	0.0602177	0.0493518	0.0255849	0.0579784	0.0308545	0.0574165	0.0561794	0.0655587	0.0555508	0.063712	0.0597234	0.0543215	0.055919	0.0550159	0.0540131
TYR-85 m5	0.0224461	0.033386	0.0397867	0.0346192	0.0355977	0.0172261	0.0326183	0.0328864	0.0234769	0.0118741	0.0227561	0.0211864	0.0311556	0.0290966	0.0305503	0.0149983	0.0285305	0.0299446	0.0301435	0.0324821	0.0317968	0.0324723
TYR-85 m6	0.0437731	0.0453605	0.0468784	0.0439122	0.043373	0.0332647	0.0473333	0.0476584	0.0395232	0.0213881	0.038115	0.0259223	0.0460207	0.0492882	0.0558081	0.0476803	0.048541	0.0463218	0.0437757	0.0467659	0.0454149	0.0431973
TYR-85 m7	0.00980678	0.00900537	0.0148736	0.0102281	0.0107473	0.00268123	0.00996281	0.0107038	0.00737209	-0.00159632	0.00606841	-0.0127004	0.00945731	0.00702916	0.0105848	0.00909088	0.00878184	0.00951387	0.00869265	0.0100961	0.0107255	0.0102276
TYR-85 m8	0.0148298	0.016013	0.0158417	0.0122001	0.0155357	0.00741569	0.0161252	0.0180592	0.013613	0.00587304	0.0123733	-0.000829788	0.016275	0.0169085	0.0191021	0.0164614	0.0155824	0.0172252	0.0166925	0.0180223	0.0169059	0.0152263
TYR159 m0	0.661356	0.672966	0.610701	0.657915	0.667858	0.766568	0.663861	0.660204	0.717553	0.829005	0.725445	0.837906	0.665498	0.66956	0.640479	0.657616	0.66968	0.669517	0.67396	0.665793	0.670919	0.670522
TYR159 m1	0.0663111	0.0656138	0.0735614	0.073011	0.0675637	0.0467068	0.0651282	0.0643141	0.0630423	0.0641484	0.0556118	0.0398987	0.0653534	0.0641201	0.0629894	0.0594139	0.0641623	0.06148	0.0697514	0.0647308	0.0662229	0.0650007
TYR159 m2	0.0667622	0.0675931	0.0719555	0.0644886	0.0627695	0.0481148	0.0666273	0.0675681	0.0550608	0.0324005	0.0515589	0.0381818	0.0676241	0.069043	0.0768816	0.077925	0.0662126	0.0686162	0.0638382	0.0672418	0.0632561	0.0624587
TYR159 m3	0.0391546	0.0365828	0.053049	0.0443346	0.0420369	0.0349301	0.0389961	0.0403387	0.0317696	0.0123266	0.0333652	0.0185794	0.0382322	0.0358869	0.0382372	0.0331742	0.0384072	0.0375139	0.0349056	0.0396701	0.0384869	0.0409921
TYR159 m4	0.0584617	0.0574473	0.065412	0.0564442	0.0551731	0.046027	0.0582077	0.0596983	0.0472958	0.0253292	0.0541156	0.0317315	0.0565816	0.0583307	0.0663768	0.0642344	0.0576134	0.0583154	0.0565519	0.056856	0.0555266	0.0568766
TYR159 m5	0.034507	0.0295113	0.0440482	0.0351162	0.0343524	0.0187374	0.0318242	0.0324847	0.0233654	0.00958449	0.0254169	0.0167561	0.0305286	0.0302874	0.0313949	0.028766	0.0314047	0.0324305	0.031714	0.0333924	0.0327723	0.0340155
TYR159 m6	0.0472106	0.0461864	0.0510629	0.0441142	0.0438975	0.0301157	0.0478314	0.0480909	0.0403225	0.0192233	0.0401532	0.0263445	0.0503255	0.0462743	0.0538253	0.0515479	0.0499731	0.0475813	0.0446143	0.0460942	0.0458692	0.0440421
TYR159 m7	0.00962951	0.00902961	0.014846	0.0124767	0.0108743	0.00821006	0.0114029	0.010303	0.00761301	0.00292441	0.00164403	-0.00862851	0.00949338	0.00947183	0.0114971	0.0105459	0.00874249	0.00921488	0.00953789	0.0112611	0.0108642	0.0108138
TYR159 m8	0.0166078	0.0150695	0.0153643	0.0120991	0.0154744	0.000590373	0.016121	0.0169986	0.0139775	0.00505769	0.0126896	-0.000769369	0.0163635	0.0170254	0.0183184	0.0167769	0.0138042	0.0153304	0.0151263	0.0149607	0.0160832	0.0152785
TYR302 m0	0.830804	0.824829	0.806987	0.82939	0.831163	0.832415	0.836686	0.835621	0.859321	0.90956	0.828173	0.83737	0.838152	0.831547	0.816978	0.817011	0.821779	0.828743	0.833802	0.832976	0.838977	0.839982
TYR302 m1	0.0329207	0.0367375	0.0446176	0.0432278	0.0366365	0.0366709	0.0308855	0.0261183	0.0253022	0.0210709	0.031857	0.0285108	0.0265632	0.0294955	0.0341737	0.0351269	0.0326582	0.0316712	0.0319162	0.034526	0.0316912	0.0311925
TYR302 m2	0.136275	0.138434	0.148395	0.127383	0.132201	0.130914	0.132428	0.13826	0.115377	0.0693688	0.13997	0.134119	0.135284	0.138957	0.148849	0.147862	0.145563	0.139586	0.134282	0.132498	0.129331	0.128825
VAL-57 m0	0.748567	0.766756	0.701242	0.709419	0.733888	0.737008	0.779521	0.80097	0.863231	0.903147	0.834763	0.847963	0.639979	0.650145	0.706818	0.71483	0.77132	0.763009	0.780054	0.787114	0.83277	0.838693
VAL-57 m1	0.054617	0.05684	0.0611396	0.0625673	0.0600587	0.0586507	0.0619049	0.0555197	0.0488674	0.0457066	0.0511986	0.049835	0.0446005	0.0446078	0.0587732	0.0571318	0.0568115	0.0555102	0.055551	0.0547087	0.0479573	0.0477738
VAL-57 m2	0.0688034	0.062619	0.0846833	0.0829455	0.0736013	0.0731659	0.0571856	0.0523088	0.0309264	0.0187282	0.0419508	0.0378876	0.112164	0.107461	0.0835059	0.0809674	0.0611296	0.0650804	0.0593929	0.055747	0.0416873	0.0398384
VAL-57 m3	0.068424	0.0602613	0.0807069	0.0767518	0.0698999	0.0704806	0.0548126	0.0494479	0.0309012	0.0190423	0.0391669	0.0347517	0.108526	0.106678	0.0797807	0.078047	0.059013	0.0617953	0.0554435	0.054553	0.0409863	0.0395433
VAL-57 m4	0.0164422	0.0156109	0.0237006	0.0233732	0.0199969	0.0191652	0.0172555	0.0134669	0.00545791	0.00148524	0.00710221	0.0061891	0.0154621	0.0142942	0.0212167	0.0198608	0.0151683	0.0163143	0.0146295	0.0142936	0.00968947	0.00891567
VAL-57 m5	0.0431469	0.0379132	0.0485279	0.044943	0.0425556	0.0415292	0.0293201	0.028287	0.0206158	0.0118901	0.0258182	0.0233738	0.0792688	0.0768134	0.0499051	0.0491626	0.0365572	0.0382911	0.0349287	0.0335839	0.02691	0.0252355
VAL-85 m0	0.742896	0.765438	0.701621	0.709471	0.735426	0.732171	0.777746	0.797561	0.855506	0.892789	0.829908	0.83486	0.638898	0.648315	0.707737	0.711122	0.766346	0.758873	0.7796	0.782638	0.826453	0.829928
VAL-85 m1	0.0665575	0.0648673	0.0722959	0.0748378	0.0686007	0.070423	0.0723179	0.0659981	0.0572511	0.0535258	0.0570208	0.0557735	0.0546527	0.0522321	0.0698439	0.0702937	0.0655123	0.0673671	0.0651609	0.0655057	0.0590358	0.0589881
VAL-85 m2	0.121316	0.10769	0.142344	0.135047	0.123521	0.125355	0.0947297	0.0880133	0.0575573	0.0367906	0.075166	0.0751508	0.20277	0.200059	0.140954	0.139253	0.108417	0.109473	0.0977903	0.0961609	0.0725415	0.0713019
VAL-85 m3	0.0226389	0.0214126	0.0306199	0.0313708	0.0256203	0.0254453	0.0234148	0.0186017	0.0083271	0.00406808	0.0103416	0.00883102	0.0213844	0.0197323	0.0279635	0.0268761	0.0195776	0.0224537	0.0198755	0.0191958	0.0130822	0.0122462
VAL-85 m4	0.046591	0.0405918	0.0531192	0.0492734	0.0468318	0.046606	0.0317913	0.0298263	0.0213588	0.0128269	0.0275636	0.0253852	0.0822944	0.0796621	0.0535008	0.0524553	0.0401471	0.0418337	0.0375732	0.0364996	0.0288871	0.0275354
VAL159 m0	0.746117	0.761823	0.702965	0.709471	0.737455	0.728098	0.77859	0.790805	0.859782	0.88782	0.820043	0.820281	0.639708	0.647948	0.706278	0.712834	0.762157	0.758331	0.77757	0.782737	0.817829	0.831917
VAL159 m1	0.0484878	0.0517774	0.0575711	0.0609065	0.0517374	0.0564127	0.0529774	0.0528839	0.0339999	0.0361465	0.0431453	0.0418052	0.0378839	0.0386171	0.0563984	0.0542868	0.0519685	0.0517782	0.0499784	0.0481925	0.0444556	0.0385648
VAL159 m2	0.123264	0.109706	0.143994	0.136084	0.125634	0.127918	0.0989086	0.0927697	0.0604496	0.0412149	0.0789361	0.0777699	0.208566	0.20221	0.143082	0.140779	0.11004	0.111577	0.100705	0.0980842	0.0796279	0.0739243
VAL159 m3	0.0352663	0.0348316	0.0425749	0.0439777	0.0380615	0.0398306	0.0371585	0.03244	0.0231248	0.0201027	0.0273612	0.030011	0.0314573	0.0308488	0.040396	0.0399078	0.0341187	0.0361001	0.0339612	0.0334489	0.0274303	0.0268569
VAL159 m4	0.0468641	0.041862	0.0528949	0.0495613	0.0471122	0.0477403	0.0323658	0.0311009	0.0226442	0.0147161	0.0305141	0.0301334	0.0823843	0.080376	0.0538457	0.052192	0.0417163	0.0422137	0.0377856	0.0375371	0.0306574	0.0287366
VAL302 m0	0.852102	0.86386	0.818368	0.824325	0.841665	0.842593	0.877062	0.889136	0.928597	0.955946	0.915278	0.92161	0.772514	0.777283	0.822375	0.829379	0.866857	0.85908	0.870628	0.875737	0.90641	0.908433
VAL302 m1	0.03228	0.0327925	0.0447026	0.0448275	0.0410709	0.044531	0.0302477	0.0257011	0.0205377	0.0152171	0.0198289	0.0156644	0.0335761	0.0359473	0.0392014	0.0345388	0.0319011	0.0334562	0.0346981	0.0309724	0.025045	0.0247009
VAL302 m2	0.115618	0.103347	0.13693	0.130848	0.117264	0.112876	0.0926904	0.0851631	0.0508658	0.0288365	0.0648935	0.0627254	0.193909	0.186769	0.138423	0.136083	0.101242	0.107464	0.0946734	0.0932908	0.0685453	0.0668661

## Sheet: Table 3 - 13C-Glc NH4
	wt	wt	cggR	cggR	yqjI	yqjI	sdhC	sdhC	ytsJ	ytsJ	pps	pps	mdh	mdh	glcP	glcP	pgi	pgi	ccpA	ccpA	glcR	glcR
ALA-15 m0	0.443792		0.432231	0.439265			0.457405	0.450831		0.472067	0.449563	0.436927	0.476676	0.465851	0.44285	0.454455					0.44431	0.451968
ALA-15 m1	0.0751635		0.096576	0.0913199			0.0681303	0.0760612		0.0531231	0.0738351	0.0807971	0.0526164	0.080447	0.0671344	0.0620191					0.0672124	0.0659454
ALA-15 m2	0.107167		0.114663	0.120495			0.104599	0.109609		0.0848271	0.0983038	0.112897	0.0854754	0.103184	0.101568	0.0946256					0.106683	0.097105
ALA-15 m3	0.373877		0.35653	0.34892			0.369865	0.363499		0.389982	0.378298	0.369379	0.385232	0.350518	0.388448	0.3889					0.381794	0.384982
ALA-57 m0	0.43645		0.423677	0.430422			0.446803	0.443069		0.457338	0.445273	0.42964	0.46728	0.45054	0.442372	0.440469					0.442861	0.447104
ALA-57 m1	0.07035		0.0927471	0.0934538			0.0725328	0.0752539		0.0567669	0.0629738	0.0775996	0.0554993	0.0875288	0.063477	0.066094					0.0645215	0.0655943
ALA-57 m2	0.0752314		0.0976787	0.0976631			0.0747203	0.0801662		0.0605695	0.0640241	0.0806607	0.0570057	0.0819861	0.0677804	0.0663776					0.0708929	0.0641843
ALA-57 m3	0.417968		0.385897	0.378461			0.405944	0.401511		0.425326	0.427729	0.4121	0.420215	0.379945	0.426371	0.42706					0.421724	0.423117
ALA-85 m0	0.476468		0.475546	0.474467			0.480793	0.477959		0.488803	0.484691	0.468742	0.493116	0.494095	0.470812	0.469158					0.477198	0.48093
ALA-85 m1	0.0755314		0.0852984	0.0870469			0.0852387	0.0935684		0.0571365	0.0569707	0.0876487	0.0518548	0.0920483	0.0849295	0.0806741					0.0714476	0.0649999
ALA-85 m2	0.448		0.439156	0.438486			0.433969	0.428472		0.454061	0.458339	0.443609	0.455029	0.413856	0.444259	0.450168					0.451354	0.45407
ALA159 m0	0.469273		0.469971	0.473024			0.474771	0.469378		0.481381	0.481183	0.461158	0.494134	0.48454	0.460896	0.466147					0.470133	0.475755
ALA159 m1	0.079583		0.0889422	0.0884869			0.0866971	0.0974367		0.0600578	0.0614516	0.0905276	0.0528386	0.0937816	0.0875231	0.0834449					0.0751806	0.0672949
ALA159 m2	0.451144		0.441086	0.438489			0.438532	0.433185		0.458561	0.457366	0.448314	0.453027	0.421679	0.451581	0.450408					0.454686	0.45695
ASP-15 m0	0.221945		0.258126	0.267009			0.2785	0.274517		0.253761	0.209755	0.20252	0.27237	0.307673	0.209199	0.243086					0.212793	0.220791
ASP-15 m1	0.1994		0.205561	0.200654			0.221908	0.223832		0.191523	0.200586	0.206456	0.178032	0.18503	0.204468	0.20381					0.198293	0.199704
ASP-15 m2	0.213933		0.144934	0.141055			0.0691739	0.0773617		0.18504	0.235687	0.21525	0.189593	0.219548	0.212393	0.172371					0.210575	0.199366
ASP-15 m3	0.199063		0.23792	0.241367			0.260434	0.254647		0.206303	0.193931	0.20563	0.20441	0.184867	0.205593	0.212718					0.205464	0.204142
ASP-15 m4	0.165659		0.15346	0.149916			0.169984	0.169642		0.163373	0.160042	0.170144	0.155594	0.102883	0.168348	0.168015					0.172875	0.175997
ASP-57 m0	0.225234		0.266797	0.269567			0.280842	0.278911		0.256378	0.216587	0.213373	0.272596	0.304586	0.220558	0.243096					0.220536	0.227035
ASP-57 m1	0.198358		0.198613	0.202206			0.218333	0.223085		0.182915	0.198401	0.201649	0.179497	0.187179	0.202378	0.195919					0.198207	0.197123
ASP-57 m2	0.213533		0.147337	0.1438			0.0720155	0.0767688		0.18665	0.232199	0.212843	0.191139	0.213378	0.206481	0.178996					0.207332	0.196493
ASP-57 m3	0.198274		0.232072	0.228507			0.257833	0.255842		0.203876	0.194983	0.208982	0.198217	0.183433	0.205022	0.213857					0.202596	0.204327
ASP-57 m4	0.164602		0.155181	0.15592			0.170976	0.165393		0.170181	0.157831	0.163153	0.158551	0.111424	0.165561	0.168132					0.171329	0.175022
ASP-85 m0	0.273646		0.310989	0.307534			0.306391	0.307614		0.299056	0.269561	0.262843	0.319319	0.352792	0.259913	0.279954					0.264864	0.271834
ASP-85 m1	0.256473		0.228216	0.229558			0.23175	0.237656		0.234922	0.260647	0.262566	0.227105	0.242287	0.260167	0.250478					0.249947	0.248568
ASP-85 m2	0.260337		0.265678	0.269551			0.26946	0.267261		0.255696	0.263748	0.266395	0.24986	0.249355	0.271728	0.270102					0.262766	0.257397
ASP-85 m3	0.209545		0.195117	0.193356			0.192399	0.187469		0.210326	0.206045	0.208196	0.203716	0.155567	0.208192	0.199466					0.222423	0.222201
ASP159 m0	0.267305		0.306519	0.303545			0.300436	0.297165		0.295377	0.266104	0.259031	0.313343	0.353116	0.258694	0.280695					0.264661	0.266255
ASP159 m1	0.259011		0.23253	0.233613			0.24057	0.247161		0.237338	0.263254	0.261517	0.233196	0.246719	0.265429	0.25021					0.25604	0.252737
ASP159 m2	0.264317		0.271009	0.272393			0.274382	0.274379		0.255067	0.262655	0.271808	0.252621	0.245169	0.273375	0.26968					0.262816	0.263321
ASP159 m3	0.209367		0.189941	0.190449			0.184612	0.181294		0.212218	0.207987	0.207644	0.20084	0.154996	0.202502	0.199415					0.216483	0.217687
ASP302 m0	0.447979		0.464431	0.464046			0.495465	0.498464		0.4661	0.435851	0.437741	0.474526	0.502657	0.446891	0.459384					0.442627	0.447746
ASP302 m1	0.16324		0.143335	0.142197			0.0755196	0.0805327		0.136969	0.186027	0.167745	0.146485	0.182439	0.15237	0.131868					0.160862	0.148926
ASP302 m2	0.388781		0.392234	0.393756			0.429016	0.421004		0.39693	0.378122	0.394514	0.378989	0.314904	0.400739	0.408748					0.396511	0.403328
GLU-15 m0	0.123371		0.146031	0.146229			0.168503	0.16367		0.13558	0.129585	0.113401	0.176547	0.162165	0.107154	0.117787					0.124526	0.125527
GLU-15 m1	0.148152		0.137884	0.138537			0.134871	0.146485		0.132877	0.146824	0.147702	0.134622	0.162236	0.149843	0.146126					0.141887	0.143345
GLU-15 m2	0.26333		0.279821	0.274826			0.269033	0.262104		0.268045	0.261488	0.267628	0.267688	0.272481	0.268467	0.27731					0.265353	0.266527
GLU-15 m3	0.243339		0.223514	0.229908			0.216582	0.223218		0.240673	0.241966	0.242383	0.220945	0.219938	0.246428	0.242754					0.241659	0.242549
GLU-15 m4	0.129059		0.135037	0.13384			0.133133	0.128257		0.131329	0.12999	0.142273	0.117029	0.121034	0.141399	0.134716					0.129787	0.130232
GLU-15 m5	0.0927478		0.0777134	0.0766596			0.0778782	0.0762652		0.0914971	0.0901467	0.0866134	0.0831691	0.062146	0.0867094	0.0813065					0.0967883	0.091819
GLU-57 m0	0.128205		0.153631	0.151872			0.175982	0.17058		0.141512	0.134325	0.118764	0.178105	0.171521	0.117345	0.130811					0.127684	0.130419
GLU-57 m1	0.148092		0.137242	0.138324			0.140114	0.145188		0.137152	0.147232	0.151518	0.133354	0.162235	0.150081	0.142121					0.14345	0.142704
GLU-57 m2	0.259926		0.267374	0.268397			0.261874	0.260118		0.264323	0.26237	0.259455	0.262102	0.26838	0.263449	0.262175					0.259658	0.26042
GLU-57 m3	0.239223		0.218637	0.219787			0.212342	0.219397		0.230168	0.231472	0.242154	0.216145	0.210482	0.240145	0.236439					0.23805	0.238711
GLU-57 m4	0.131309		0.137626	0.136392			0.130279	0.128328		0.130958	0.129939	0.138097	0.120891	0.11999	0.138344	0.137135					0.132733	0.130886
GLU-57 m5	0.0932445		0.0854894	0.0852273			0.0794107	0.0763895		0.0958866	0.0946621	0.0900125	0.0894028	0.0673917	0.0906369	0.0913189					0.0984264	0.0968601
GLU-85 m0	0.177192		0.220879	0.214762			0.263024	0.260066		0.201363	0.178311	0.169649	0.226637	0.210132	0.165705	0.185362					0.177953	0.186074
GLU-85 m1	0.179122		0.115142	0.114475			0.07766	0.0869073		0.143946	0.188712	0.186547	0.143858	0.209077	0.173717	0.156519					0.164984	0.156038
GLU-85 m2	0.335732		0.392225	0.398819			0.409466	0.399208		0.363388	0.327622	0.32681	0.354088	0.311133	0.351179	0.364688					0.350428	0.362538
GLU-85 m3	0.160483		0.0967414	0.0971008			0.0679211	0.0758847		0.126733	0.167931	0.175127	0.126099	0.161612	0.161093	0.139823					0.153292	0.137123
GLU-85 m4	0.147471		0.175012	0.174844			0.181929	0.177934		0.164569	0.137424	0.141867	0.149319	0.108046	0.148306	0.153608					0.153343	0.158227
GLU159 m0	0.180851		0.229197	0.228673			0.270139	0.263767		0.201471	0.181922	0.171497	0.232946	0.213119	0.171973	0.195007					0.182825	0.18972
GLU159 m1	0.176901		0.113625	0.111371			0.0780404	0.0869779		0.14262	0.187794	0.187267	0.146766	0.209007	0.175317	0.154252					0.164897	0.154675
GLU159 m2	0.337486		0.384952	0.385559			0.40545	0.39949		0.364995	0.324968	0.327111	0.347825	0.309887	0.344566	0.359007					0.3489	0.358005
GLU159 m3	0.160643		0.10001	0.101974			0.0673576	0.0743571		0.128664	0.167381	0.171742	0.126856	0.160269	0.162051	0.137468					0.14976	0.138931
GLU159 m4	0.144119		0.172216	0.172423			0.179012	0.175408		0.16225	0.137936	0.142384	0.145607	0.107719	0.146093	0.154266					0.153619	0.158669
GLU302 m0	0.434278		0.448829	0.44783			0.445047	0.444036		0.446248	0.442623	0.431433	0.459881	0.479304	0.432743	0.435236					0.436826	0.43899
GLU302 m1	0.347699		0.333757	0.342957			0.354883	0.353328		0.341177	0.340895	0.350676	0.332327	0.322382	0.342698	0.344524					0.344216	0.348367
GLU302 m2	0.218023		0.217414	0.209213			0.20007	0.202636		0.212576	0.216482	0.217891	0.207792	0.198314	0.22456	0.22024					0.218958	0.212644
GLY-57 m0	0.472055		0.483924	0.482188			0.516155	0.510584		0.50061	0.472033	0.468356	0.506562	0.56667	0.488934	0.50255					0.471122	0.476994
GLY-57 m1	0.0942512		0.123459	0.121147			0.0776676	0.0766623		0.0789099	0.100765	0.0987098	0.082612	0.0930131	0.0598599	0.059984					0.0833822	0.0817713
GLY-57 m2	0.433694		0.392617	0.396664			0.406177	0.412754		0.42048	0.427201	0.432934	0.410826	0.340317	0.451206	0.437466					0.445496	0.441235
GLY-85 m0	0.530578		0.550833	0.551434			0.563991	0.562197		0.551611	0.538256	0.528894	0.55501	0.62712	0.530178	0.543093					0.5285	0.527613
GLY-85 m1	0.469422		0.449167	0.448566			0.436009	0.437803		0.448389	0.461744	0.471106	0.44499	0.37288	0.469822	0.456907					0.4715	0.472387
GLY159 m0	0.521749		0.536738	0.54179			0.554382	0.548648		0.542071	0.52616	0.517722	0.548927	0.61621	0.526489	0.537166					0.521067	0.52444
GLY159 m1	0.478251		0.463262	0.45821			0.445618	0.451352		0.457929	0.47384	0.482278	0.451073	0.38379	0.473511	0.462834					0.478933	0.47556
ILE-15 m0	0.118607		0.159553	0.154504			0.24991	0.234596		0.165547	0.120101	0.113137	0.253998	0.352327	0.116358	0.153323					0.106859	0.126868
ILE-15 m1	0.108502		0.110409	0.111472			0.115672	0.123464		0.0966005	0.106229	0.11138	0.0921808	0.088713	0.108952	0.100186					0.107595	0.107164
ILE-15 m2	0.214067		0.200234	0.210481			0.157823	0.16066		0.222038	0.218355	0.213709	0.207618	0.205231	0.20886	0.207896					0.218577	0.20767
ILE-15 m3	0.199414		0.219927	0.21281			0.203028	0.195684		0.187586	0.197913	0.201182	0.165783	0.138698	0.217061	0.213312					0.202858	0.200505
ILE-15 m4	0.191637		0.150229	0.155688			0.12138	0.12368		0.174573	0.192739	0.192383	0.151349	0.131139	0.183802	0.173419					0.190511	0.187438
ILE-15 m5	0.0958525		0.106622	0.101529			0.100759	0.105152		0.0925554	0.0923021	0.0975143	0.0759998	0.0558391	0.102169	0.0975867					0.100743	0.0952513
ILE-15 m6	0.0719199		0.0530255	0.0535171			0.0514278	0.0567642		0.0610997	0.0723607	0.0706952	0.0530707	0.0280538	0.0627985	0.0542781					0.0728571	0.0751037
ILE-57 m0	0.235604		0.272894	0.271949			0.355774	0.341233		0.281982	0.235611	0.231259	0.344966	0.421589	0.238886	0.270041					0.227909	0.245394
ILE-57 m1	0.128935		0.128318	0.127797			0.109918	0.109378		0.117012	0.13291	0.129116	0.114186	0.122982	0.129067	0.119537					0.129011	0.12429
ILE-57 m2	0.275349		0.260189	0.26147			0.227921	0.233024		0.265845	0.274217	0.275833	0.243812	0.211893	0.27387	0.268287					0.278805	0.275658
ILE-57 m3	0.129935		0.13208	0.13384			0.125214	0.128359		0.122196	0.127478	0.132566	0.10767	0.0937277	0.131573	0.127589					0.130835	0.127048
ILE-57 m4	0.118085		0.097493	0.0966271			0.0738813	0.0780218		0.106799	0.121483	0.117985	0.0970764	0.082641	0.116469	0.105101					0.118297	0.115649
ILE-57 m5	0.0632917		0.0677588	0.0679425			0.0667828	0.0683036		0.0597029	0.0595528	0.0637794	0.0511279	0.0419185	0.0649562	0.0645877					0.0639526	0.0614627
ILE-57 m6	0.0487993		0.0412674	0.0403747			0.0405088	0.041681		0.0464628	0.0487487	0.049461	0.0411615	0.0252487	0.0451787	0.044857					0.0511911	0.0504989
ILE-85 m0	0.136841		0.17158	0.170917			0.245659	0.229462		0.182596	0.139552	0.133175	0.252819	0.337751	0.135215	0.164981					0.130617	0.145938
ILE-85 m1	0.140813		0.135029	0.134264			0.130902	0.132697		0.129231	0.140254	0.141739	0.122204	0.12833	0.145206	0.138234					0.139169	0.135848
ILE-85 m2	0.260546		0.26727	0.268821			0.245379	0.24714		0.259652	0.25681	0.25935	0.240929	0.221798	0.260397	0.260697					0.262259	0.26016
ILE-85 m3	0.231818		0.210547	0.211981			0.188663	0.195449		0.214667	0.232722	0.234094	0.191926	0.16069	0.232012	0.217835					0.234747	0.231041
ILE-85 m4	0.132076		0.133114	0.13236			0.116989	0.122063		0.123049	0.130581	0.13378	0.108708	0.0961855	0.135823	0.131403					0.132217	0.128208
ILE-85 m5	0.0979063		0.0824594	0.081657			0.0724085	0.0731902		0.0908042	0.10008	0.0978621	0.0834152	0.0552451	0.0913465	0.0868509					0.100991	0.098804
ILE159 m0	0.138799		0.174922	0.1757			0.248462	0.232401		0.184082	0.144123	0.134581	0.256703	0.341446	0.138509	0.167495					0.131483	0.149693
ILE159 m1	0.140433		0.132622	0.132988			0.127679	0.131794		0.128567	0.138718	0.141071	0.119471	0.123249	0.144543	0.135902					0.138903	0.134488
ILE159 m2	0.259515		0.269658	0.268806			0.245954	0.247497		0.259535	0.257997	0.260889	0.241429	0.223083	0.260419	0.261992					0.262232	0.259701
ILE159 m3	0.23281		0.209457	0.209167			0.190378	0.196458		0.213713	0.23232	0.234452	0.192679	0.160951	0.231043	0.218325					0.235559	0.230614
ILE159 m4	0.131268		0.131308	0.131435			0.117279	0.119497		0.122703	0.12798	0.132168	0.10726	0.0954194	0.13454	0.130311					0.130463	0.126724
ILE159 m5	0.0971761		0.0820323	0.0819037			0.0702481	0.0723528		0.0914007	0.0988625	0.0968395	0.0824582	0.0558517	0.0909465	0.0859755					0.101359	0.0987793
ILE302 m0	0.38078		0.426502	0.425122			0.530261	0.515935		0.438116	0.37915	0.375984	0.506991	0.576573	0.384898	0.424098					0.370816	0.393056
ILE302 m1	0.188948		0.179663	0.178956			0.139242	0.141333		0.160691	0.194464	0.1906	0.144229	0.14187	0.188395	0.167061					0.190771	0.179365
ILE302 m2	0.430272		0.393835	0.395922			0.330496	0.342732		0.401193	0.426386	0.433416	0.34878	0.281556	0.426707	0.40884					0.438413	0.427579
LEU-15 m0	0.12524		0.139454	0.138809			0.316967	0.285237		0.157142	0.124818	0.121595	0.340556	0.297225	0.119556	0.129724					0.119459	0.131428
LEU-15 m1	0.0449358		0.0561571	0.0530561			0.0587234	0.0628076		0.0394643	0.0323345	0.0451758	0.0412508	0.0541991	0.0546306	0.0540969					0.0444449	0.0404956
LEU-15 m2	0.328985		0.323131	0.314975			0.249366	0.247725		0.342932	0.32779	0.329194	0.266041	0.286684	0.32059	0.325391					0.333343	0.340034
LEU-15 m3	0.0932252		0.104354	0.110497			0.0862577	0.107166		0.0713095	0.118248	0.0887865	0.0542791	0.0790508	0.108566	0.10212					0.0801353	0.0819774
LEU-15 m4	0.290808		0.278599	0.287535			0.211577	0.206025		0.291223	0.286961	0.299822	0.22133	0.209935	0.280988	0.28203					0.304669	0.290506
LEU-15 m5	0.0341417		0.0340499	0.0314777			0.0286039	0.0362425		0.0240297	0.0263794	0.0330075	0.0185909	0.0237109	0.0400465	0.0381733					0.0324251	0.0321296
LEU-15 m6	0.0826641		0.0642551	0.0636495			0.0485054	0.0547972		0.073899	0.0834689	0.0824187	0.0579524	0.0491957	0.0756237	0.0684645					0.0855236	0.0834298
LEU-57 m0	0.154715		0.170348	0.169784			0.327858	0.300119		0.182555	0.162338	0.14951	0.346	0.30141	0.146458	0.165072					0.146458	0.158136
LEU-57 m1	0.0446835		0.0616947	0.0634734			0.0640567	0.0677459		0.0438412	0.0322431	0.0459258	0.0455774	0.064401	0.0578483	0.0596342					0.0425821	0.0430732
LEU-57 m2	0.33392		0.306318	0.306597			0.249641	0.252053		0.331149	0.349508	0.334915	0.266636	0.275944	0.320446	0.311549					0.339552	0.337195
LEU-57 m3	0.0688889		0.0944542	0.094513			0.0774068	0.0864686		0.065003	0.0477567	0.0707902	0.0465018	0.0742067	0.0917563	0.0921626					0.0656021	0.0642361
LEU-57 m4	0.280324		0.251716	0.250204			0.193106	0.199491		0.26845	0.294596	0.281881	0.213329	0.198479	0.265004	0.254806					0.287717	0.283433
LEU-57 m5	0.0300678		0.0411382	0.0408674			0.0312507	0.0360887		0.0270698	0.020828	0.0311793	0.0185598	0.0291364	0.0392937	0.0392083					0.0294957	0.027746
LEU-57 m6	0.0874006		0.0743316	0.0745622			0.0566812	0.0580331		0.0819318	0.0927309	0.0857996	0.0633962	0.0564226	0.0791943	0.0775683					0.0885929	0.0861811
LEU-85 m0	0.135217		0.153028	0.151995			0.320709	0.291218		0.165156	0.141792	0.132456	0.333917	0.292387	0.129947	0.148913					0.126869	0.137951
LEU-85 m1	0.145293		0.150933	0.1503			0.139465	0.139095		0.150337	0.141652	0.145296	0.128838	0.157739	0.151296	0.151695					0.143862	0.145663
LEU-85 m2	0.255359		0.24895	0.24876			0.194618	0.207482		0.24578	0.252673	0.256859	0.194158	0.20301	0.256563	0.248457					0.258459	0.255668
LEU-85 m3	0.234726		0.227314	0.229564			0.176652	0.184418		0.222596	0.234718	0.235875	0.172631	0.176691	0.235881	0.22919					0.237438	0.233604
LEU-85 m4	0.129569		0.13057	0.129261			0.101328	0.108304		0.122587	0.123571	0.130907	0.0962046	0.102523	0.132722	0.129176					0.13232	0.128427
LEU-85 m5	0.0998354		0.0892067	0.0901198			0.0672297	0.0694826		0.0935424	0.105594	0.0986058	0.0742518	0.0676498	0.0935907	0.0925678					0.101052	0.0986866
LEU159 m0	0.133564		0.151891	0.153876			0.318339	0.288007		0.16404	0.142448	0.131575	0.330316	0.291531	0.128423	0.148447					0.12657	0.139942
LEU159 m1	0.143646		0.148546	0.145966			0.135172	0.136851		0.14676	0.139776	0.141986	0.127536	0.153569	0.149894	0.149412					0.141331	0.142648
LEU159 m2	0.255851		0.249316	0.248828			0.198651	0.208136		0.243634	0.251373	0.255512	0.19567	0.204439	0.255497	0.247216					0.258814	0.255815
LEU159 m3	0.234628		0.229143	0.22923			0.176425	0.186312		0.225165	0.236609	0.238286	0.173997	0.178841	0.236094	0.232477					0.237602	0.233989
LEU159 m4	0.131423		0.131476	0.131868			0.103042	0.110044		0.125117	0.124989	0.131455	0.098107	0.102667	0.134448	0.12976					0.133168	0.128309
LEU159 m5	0.100889		0.0896282	0.0902326			0.0683704	0.0706499		0.0952831	0.104805	0.101186	0.0743741	0.0689523	0.0956439	0.0926888					0.102515	0.0992973
LEU302 m0	0.300479		0.327752	0.325795			0.527369	0.499743		0.338093	0.308342	0.292221	0.541743	0.48421	0.289802	0.318937					0.287247	0.304004
LEU302 m1	0.0716394		0.101795	0.104901			0.0789091	0.0896707		0.064895	0.0465179	0.0748188	0.0469489	0.081161	0.0988529	0.098695					0.0689142	0.0676708
LEU302 m2	0.627882		0.570452	0.569303			0.393722	0.410586		0.597012	0.64514	0.63296	0.411308	0.434629	0.611345	0.582368					0.643838	0.628325
PHE-57 m0	0.185932		0.695325	0.698424			0.35171	0.32111		0.399549	0.188659	0.175988	0.354264	0.907875	0.223707	0.354646					0.191325	0.204605
PHE-57 m1	0.0442426		0.0759669	0.0760379			0.0570234	0.0541037		0.0549043	0.0444296	0.0434492	0.0544623	0.0804131	0.0398143	0.0506933					0.0432114	0.0438953
PHE-57 m2	0.0953229		0.0277347	0.0301196			0.0711507	0.0758225		0.0672395	0.0960126	0.0963793	0.0732943	0.00196429	0.093499	0.0774777					0.0923297	0.0916283
PHE-57 m3	0.132112		0.0375894	0.0389122			0.101722	0.10687		0.0927867	0.131297	0.135051	0.102461	0.00093762	0.123133	0.0985303					0.131114	0.130393
PHE-57 m4	0.119315		0.038691	0.0372263			0.0963095	0.0973531		0.0860694	0.119783	0.120951	0.0942935	0.00239155	0.114481	0.0969196					0.117937	0.116889
PHE-57 m5	0.116354		0.0375217	0.0360629			0.0902131	0.0954705		0.0830499	0.115054	0.11866	0.0879226	0.00214583	0.111061	0.089745					0.115047	0.112938
PHE-57 m6	0.121816		0.03536	0.034192			0.0926932	0.0995011		0.0863419	0.120467	0.123673	0.0955215	0.00220392	0.113926	0.0918392					0.121988	0.119426
PHE-57 m7	0.0889154		0.0252533	0.0245554			0.0645278	0.071099		0.0623076	0.086939	0.0882219	0.0656623	0.00104297	0.0857547	0.0685972					0.0877849	0.0860591
PHE-57 m8	0.0287412		0.0109236	0.0102717			0.0244017	0.0255608		0.0207821	0.0298805	0.0294441	0.022261	0.000267611	0.024511	0.0164384					0.0293684	0.0282126
PHE-57 m9	0.0672492		0.015634	0.0141981			0.0502485	0.0531089		0.04697	0.0674787	0.0681836	0.0498571	0.000758153	0.0701136	0.0551134					0.0698947	0.0659532
PHE-85 m0	0.192639		0.685101	0.691276			0.351908	0.326245		0.404203	0.194123	0.178896	0.354748	0.892955	0.21639	0.35504					0.194547	0.207834
PHE-85 m1	0.0456716		0.0787424	0.0773433			0.0597447	0.0562253		0.0550617	0.0453162	0.0433626	0.0554031	0.0916606	0.0424946	0.0513594					0.0448911	0.045663
PHE-85 m2	0.175036		0.0522779	0.0512933			0.131665	0.137128		0.121532	0.174505	0.175464	0.136726	0.00554012	0.178852	0.14753					0.171563	0.17207
PHE-85 m3	0.0756007		0.0290467	0.0292979			0.064126	0.0653467		0.0585276	0.0758973	0.0765882	0.0601252	0.000711172	0.0624476	0.0481226					0.0766339	0.0749568
PHE-85 m4	0.172006		0.0537887	0.0503761			0.130929	0.13767		0.122722	0.173538	0.174525	0.135424	0.0033646	0.175438	0.140736					0.171214	0.169964
PHE-85 m5	0.0741221		0.0255384	0.0259122			0.062067	0.0653711		0.0539377	0.0735089	0.0769453	0.0590337	0.00195426	0.0618213	0.0473981					0.0760642	0.0728847
PHE-85 m6	0.160713		0.0468975	0.0459171			0.120814	0.127276		0.114802	0.159479	0.165942	0.123502	0.00299764	0.160216	0.132036					0.160154	0.157009
PHE-85 m7	0.0313799		0.0109168	0.0114115			0.025469	0.0280888		0.0203144	0.0310066	0.0329655	0.0222031	0.000287653	0.0284356	0.020393					0.0323913	0.0292867
PHE-85 m8	0.0728309		0.0176908	0.0171731			0.0532771	0.0566493		0.0488991	0.0726264	0.0753123	0.0528351	0.000529037	0.0739041	0.0573851					0.072542	0.0703316
PHE159 m0	0.196728		0.697947	0.695466			0.358338	0.328962		0.410167	0.201177	0.182329	0.359243	0.90886	0.226005	0.358258					0.199916	0.214009
PHE159 m1	0.0441272		0.0674407	0.0715233			0.0540104	0.052658		0.0511618	0.0439053	0.0433006	0.0515762	0.0708829	0.0424417	0.0456428					0.0444475	0.0450459
PHE159 m2	0.174896		0.0533852	0.053256			0.13415	0.139373		0.124037	0.176113	0.180175	0.136999	0.00808925	0.177494	0.151747					0.171609	0.171661
PHE159 m3	0.0769194		0.0288242	0.029385			0.0634433	0.0660878		0.0538998	0.0767196	0.0771205	0.0608344	0.00253401	0.0619471	0.0486079					0.0763195	0.0745036
PHE159 m4	0.176587		0.05153	0.0503613			0.133114	0.139155		0.123089	0.174183	0.177941	0.133424	0.00376297	0.17414	0.144564					0.172849	0.170485
PHE159 m5	0.072481		0.0265859	0.0268751			0.06019	0.062924		0.0506868	0.0725659	0.0733181	0.0577487	0.00155157	0.0583867	0.0457737					0.0733154	0.0718063
PHE159 m6	0.158738		0.0458357	0.0446463			0.119668	0.127802		0.116839	0.156699	0.164212	0.12436	0.00310975	0.159836	0.130543					0.160677	0.156025
PHE159 m7	0.0292029		0.011	0.0109169			0.024756	0.0267891		0.0202431	0.0287373	0.0296163	0.0207226	0.000376208	0.0265828	0.0172298					0.0298479	0.0276736
PHE159 m8	0.0703206		0.0174514	0.0175704			0.0523307	0.056249		0.0498763	0.0698993	0.0719871	0.0550925	0.000833844	0.0731662	0.057634					0.0710187	0.0687911
PHE302 m0	0.542608		0.836667	0.836051			0.642441	0.626745		0.667585	0.546299	0.529564	0.638063	0.978412	0.567012	0.643335					0.546425	0.553844
PHE302 m1	0.0669349		0.0450009	0.0469594			0.0534094	0.0535829		0.0485572	0.070724	0.0700068	0.0543406	0.0113824	0.0397745	0.0361429					0.0622813	0.0598891
PHE302 m2	0.390457		0.118332	0.116989			0.30415	0.319672		0.283858	0.382977	0.400429	0.307596	0.0102053	0.393214	0.320522					0.391294	0.386267
PRO-57 m0	0.186041		0.239079	0.237231			0.398419	0.367159		0.403343	0.202105	0.17682	0.388571	0.566577	0.194971	0.250609					0.150747	0.208135
PRO-57 m1	0.135496		0.128665	0.127233			0.115654	0.11722		0.106768	0.132283	0.137611	0.107824	0.10466	0.137589	0.129411					0.137124	0.130831
PRO-57 m2	0.239733		0.236633	0.245869			0.183267	0.191976		0.175956	0.233814	0.240978	0.186308	0.131965	0.237799	0.227358					0.248338	0.233868
PRO-57 m3	0.222526		0.201021	0.195583			0.154133	0.166463		0.159283	0.217121	0.226364	0.162739	0.104791	0.219313	0.201138					0.235341	0.217863
PRO-57 m4	0.122664		0.121118	0.12079			0.0920307	0.0976429		0.0878075	0.120764	0.124372	0.0873326	0.0583421	0.123595	0.114704					0.127363	0.116511
PRO-57 m5	0.0935394		0.0734845	0.0732943			0.056496	0.0595382		0.0668427	0.0939134	0.0938548	0.0672247	0.0336652	0.086733	0.0767792					0.101087	0.092793
PRO-85 m0	0.231108		0.298158	0.299162			0.466753	0.43415		0.441707	0.244038	0.223624	0.42399	0.585502	0.245068	0.298035					0.202535	0.265113
PRO-85 m1	0.150174		0.10182	0.101651			0.0671458	0.0760553		0.111073	0.162157	0.154589	0.116998	0.120408	0.155719	0.132753					0.150205	0.133582
PRO-85 m2	0.33528		0.354302	0.357816			0.289752	0.298369		0.251017	0.308464	0.336514	0.258102	0.161836	0.322714	0.320022					0.355648	0.334227
PRO-85 m3	0.135158		0.0864373	0.0859915			0.0451375	0.0552631		0.087186	0.148249	0.13605	0.0917268	0.0770195	0.137943	0.111453					0.13332	0.116854
PRO-85 m4	0.14828		0.159283	0.155379			0.131212	0.136163		0.109016	0.137092	0.149224	0.109183	0.0552342	0.138557	0.137736					0.158292	0.150224
PRO159 m0	0.237822		0.301154	0.301737			0.471438	0.441186		0.441574	0.248325	0.234321	0.430199	0.58626	0.250972	0.305393					0.208573	0.268163
PRO159 m1	0.1479		0.096949	0.0990628			0.0635692	0.0718211		0.107907	0.15941	0.148567	0.11239	0.118272	0.150721	0.128775					0.146191	0.131676
PRO159 m2	0.328556		0.352566	0.351398			0.28839	0.297171		0.248389	0.304417	0.331989	0.252572	0.157876	0.317586	0.314554					0.35063	0.33141
PRO159 m3	0.136874		0.0881234	0.0874576			0.0469603	0.0548026		0.0892862	0.148986	0.137476	0.0951369	0.0787521	0.140235	0.11285					0.136209	0.12032
PRO159 m4	0.148847		0.161207	0.160345			0.129643	0.135019		0.112844	0.138861	0.147647	0.109702	0.05884	0.140486	0.138427					0.158398	0.148432
SER-15 m0	0.416306		0.424251	0.427728			0.452952	0.441195		0.44569	0.418289	0.399979	0.444898	0.461107	0.455631	0.489283					0.424485	0.441016
SER-15 m1	0.0905112		0.104166	0.0912722			0.0748991	0.0809059		0.0688747	0.0873123	0.105606	0.0727914	0.12515	0.040659	0.0210732					0.0714655	0.0663403
SER-15 m2	0.0939485		0.0961106	0.0969565			0.0721293	0.0822629		0.0635063	0.0898058	0.101152	0.0707872	0.096047	0.0557731	0.0330525					0.0778995	0.0693155
SER-15 m3	0.399235		0.375472	0.384043			0.40002	0.395636		0.421929	0.404592	0.393263	0.411523	0.317696	0.447937	0.456591					0.42615	0.423328
SER-57 m0	0.419402		0.419428	0.413524			0.451923	0.441982		0.448868	0.423378	0.400876	0.444828	0.454245	0.452175	0.471726					0.42965	0.436837
SER-57 m1	0.0865991		0.109323	0.109401			0.0841949	0.0814378		0.0683688	0.0855635	0.103846	0.0778924	0.12728	0.0524335	0.0471037					0.0737844	0.071871
SER-57 m2	0.0987731		0.110947	0.110813			0.0800601	0.0892755		0.0742367	0.0916997	0.112969	0.0789214	0.110531	0.0586991	0.0490434					0.0798987	0.0754929
SER-57 m3	0.395226		0.360302	0.366262			0.383822	0.387304		0.408526	0.399359	0.382309	0.398358	0.307944	0.436693	0.432127					0.416667	0.415799
SER-85 m0	0.449764		0.461172	0.459793			0.472396	0.466565		0.473599	0.455084	0.435401	0.467351	0.480933	0.467613	0.487683					0.459587	0.460367
SER-85 m1	0.12835		0.132077	0.129959			0.112486	0.120398		0.0931584	0.114024	0.154531	0.103627	0.180896	0.0841192	0.0653018					0.0991831	0.0943575
SER-85 m2	0.421887		0.406751	0.410248			0.415118	0.413037		0.433242	0.430893	0.410068	0.429023	0.338172	0.448268	0.447016					0.44123	0.445275
SER159 m0	0.453047		0.464239	0.458592			0.477406	0.467781		0.477914	0.460656	0.439019	0.474499	0.483247	0.470268	0.488406					0.462541	0.463733
SER159 m1	0.129527		0.132886	0.134633			0.113912	0.122123		0.093589	0.115363	0.154594	0.103767	0.183053	0.0855159	0.0668271					0.102096	0.0962867
SER159 m2	0.417426		0.402875	0.406775			0.408682	0.410096		0.428497	0.423981	0.406387	0.421733	0.333699	0.444216	0.444767					0.435363	0.439981
SER302 m0	0.477946		0.468317	0.471098			0.493935	0.495385		0.482698	0.475974	0.47174	0.48931	0.534888	0.479869	0.49426					0.472777	0.469054
SER302 m1	0.0921636		0.127217	0.125654			0.0813439	0.0831958		0.0838975	0.0948895	0.0978449	0.084106	0.089471	0.0647738	0.0614316					0.0869528	0.0867238
SER302 m2	0.429891		0.404466	0.403248			0.424721	0.42142		0.433404	0.429137	0.430415	0.426584	0.375641	0.455358	0.444309					0.44027	0.444222
THR-57 m0	0.219874		0.270324	0.265956			0.320612	0.311894		0.257986	0.212653	0.217111	0.31305	0.33713	0.215982	0.250597					0.217243	0.227409
THR-57 m1	0.193215		0.197461	0.200349			0.214347	0.215184		0.185586	0.199041	0.199205	0.174248	0.177881	0.20138	0.19327					0.195783	0.195169
THR-57 m2	0.20719		0.141661	0.139317			0.0650825	0.0707788		0.180487	0.226746	0.205492	0.178541	0.199122	0.201327	0.175316					0.202107	0.191614
THR-57 m3	0.207039		0.238335	0.23571			0.240266	0.239213		0.205479	0.197233	0.205503	0.182395	0.178347	0.212051	0.21831					0.207412	0.206594
THR-57 m4	0.172682		0.152219	0.158669			0.159692	0.162929		0.170462	0.164328	0.172689	0.151766	0.107521	0.169261	0.162508					0.177455	0.179213
THR-85 m0	0.267037		0.306733	0.302651			0.339145	0.331386		0.2945	0.265298	0.262995	0.351893	0.377862	0.255904	0.284629					0.263044	0.267744
THR-85 m1	0.253718		0.231173	0.232873			0.228594	0.235706		0.237071	0.257875	0.25702	0.220252	0.233759	0.262828	0.246901					0.251431	0.250708
THR-85 m2	0.264732		0.276827	0.281213			0.259944	0.260273		0.261046	0.265139	0.266902	0.236501	0.239909	0.278435	0.272676					0.264896	0.263645
THR-85 m3	0.214512		0.185267	0.183263			0.172317	0.172636		0.207383	0.211687	0.213083	0.191354	0.14847	0.202832	0.195794					0.220629	0.217903
THR159 m0	0.14286		0.153952	0.152178			0.172515	0.171745		0.152256	0.141944	0.139505	0.173096	0.181971	0.137158	0.14779					0.13991	0.139951
THR159 m1	0.345144		0.350129	0.348659			0.371888	0.370846		0.352162	0.34601	0.344027	0.370577	0.389813	0.348891	0.353191					0.342154	0.347715
THR159 m2	0.226902		0.217966	0.219106			0.177614	0.179492		0.211185	0.234358	0.226892	0.19948	0.213655	0.224574	0.211152					0.22701	0.218369
THR159 m3	0.285094		0.277953	0.280058			0.277983	0.277917		0.284397	0.277687	0.289575	0.256847	0.214562	0.289377	0.287867					0.290926	0.293965
THR302 m0	0.202829		0.216066	0.214261			0.241705	0.240619		0.21571	0.199413	0.199445	0.235423	0.233655	0.196097	0.210545					0.200408	0.201358
THR302 m1	0.48128		0.483477	0.482835			0.513553	0.512067		0.490601	0.477603	0.482704	0.497374	0.495359	0.489385	0.494392					0.48098	0.490868
THR302 m2	0.315891		0.300457	0.302904			0.244742	0.247314		0.293688	0.322984	0.31785	0.267203	0.270986	0.314519	0.295063					0.318612	0.307774
TYR-57 m0	0.131838		0.326702	0.338779			0.19003	0.181919		0.222212	0.130842	0.125886	0.188287	0.41958	0.151978	0.151978					0.134794	0.134327
TYR-57 m1	0.0412459		0.0751824	0.0793393			0.0451189	0.0450838		0.0447781	0.040999	0.0391326	0.0452161	0.072675	0.0355931	0.0355931					0.0406693	0.0402074
TYR-57 m2	0.103291		0.076295	0.0731804			0.096066	0.0968569		0.0921741	0.105982	0.104592	0.0942965	0.0635631	0.106845	0.106845					0.102308	0.101638
TYR-57 m3	0.138993		0.100769	0.100553			0.128897	0.131412		0.12338	0.138763	0.139696	0.131815	0.090596	0.133022	0.133022					0.137521	0.138417
TYR-57 m4	0.127438		0.100375	0.0989635			0.116822	0.122499		0.11227	0.128086	0.128119	0.118578	0.0812359	0.125589	0.125589					0.127531	0.127624
TYR-57 m5	0.124524		0.0948414	0.094056			0.117358	0.117961		0.114146	0.123247	0.126155	0.117961	0.0816595	0.125335	0.125335					0.124704	0.12519
TYR-57 m6	0.132444		0.0951528	0.0871858			0.126901	0.124957		0.12042	0.131064	0.134265	0.126617	0.0827692	0.126775	0.126775					0.133792	0.133021
TYR-57 m7	0.0934662		0.0653454	0.0666041			0.081989	0.0842787		0.0798097	0.0946409	0.0940761	0.0862381	0.0529481	0.0955995	0.0955995					0.0933529	0.0937357
TYR-57 m8	0.0319091		0.0252708	0.0232036			0.0291527	0.0308361		0.0249826	0.0320775	0.0320343	0.0250883	0.0219321	0.0228758	0.0228758					0.031654	0.0306444
TYR-57 m9	0.0748494		0.040066	0.0381362			0.0676658	0.0641966		0.0658284	0.0742983	0.0760438	0.0659025	0.033041	0.076388	0.076388					0.073674	0.0751957
TYR-85 m0	0.135756		0.344431	0.356331			0.196563	0.189403		0.225816	0.137596	0.131784	0.197395	0.440254	0.154813	0.154813					0.138694	0.140967
TYR-85 m1	0.0443523		0.0608691	0.0566488			0.0473747	0.0476715		0.0420207	0.0444367	0.0416437	0.0417826	0.0628779	0.0345724	0.0345724					0.0420791	0.0414791
TYR-85 m2	0.187275		0.135785	0.135806			0.176814	0.175653		0.176463	0.188941	0.190457	0.181281	0.104959	0.204386	0.204386					0.187608	0.190106
TYR-85 m3	0.0815958		0.0686332	0.0675444			0.0792433	0.0821839		0.0714619	0.0841497	0.0807804	0.0756639	0.0668458	0.0649325	0.0649325					0.0828152	0.0819363
TYR-85 m4	0.185938		0.132028	0.133836			0.167696	0.168852		0.162544	0.184678	0.192318	0.177832	0.107476	0.199161	0.199161					0.186493	0.185538
TYR-85 m5	0.0802204		0.067185	0.0655438			0.0764351	0.0768541		0.0703906	0.0796334	0.0772182	0.0695589	0.0638456	0.0590131	0.0590131					0.0804022	0.0795039
TYR-85 m6	0.174008		0.120959	0.11936			0.157769	0.158459		0.158403	0.170261	0.176347	0.163176	0.0961368	0.182177	0.182177					0.171584	0.172177
TYR-85 m7	0.0324615		0.0263018	0.0242192			0.0318836	0.0323801		0.0257922	0.0331256	0.0305375	0.025332	0.0229395	0.0225173	0.0225173					0.0320045	0.030312
TYR-85 m8	0.0783925		0.0438083	0.0407115			0.0662214	0.0685424		0.0671081	0.0771783	0.0789146	0.0679782	0.0346649	0.0784277	0.0784277					0.07832	0.0779801
TYR159 m0	0.133969		0.336589	0.35376			0.191851	0.180666		0.222991	0.138014	0.131708	0.191721	0.431495	0.151331	0.151331					0.138745	0.138529
TYR159 m1	0.0411982		0.0602664	0.0561724			0.048021	0.0461126		0.0418736	0.0409412	0.0398019	0.0404261	0.0557899	0.0347699	0.0347699					0.0396716	0.0401171
TYR159 m2	0.188145		0.131482	0.137995			0.174633	0.173726		0.174119	0.185327	0.189728	0.175553	0.117806	0.199447	0.199447					0.187768	0.190104
TYR159 m3	0.0849247		0.0774114	0.0713058			0.0782198	0.0846659		0.0744526	0.0843333	0.084173	0.0780565	0.0670203	0.0689753	0.0689753					0.083145	0.0826537
TYR159 m4	0.185751		0.136431	0.126505			0.172969	0.172671		0.169199	0.187096	0.190234	0.178272	0.109643	0.195339	0.195339					0.186713	0.183943
TYR159 m5	0.0782396		0.067237	0.0739639			0.0786603	0.0775715		0.0669967	0.0799415	0.0788716	0.0721592	0.0638191	0.0622601	0.0622601					0.0805382	0.080016
TYR159 m6	0.175029		0.120178	0.115126			0.156713	0.159836		0.159498	0.171647	0.173059	0.168488	0.0959936	0.185637	0.185637					0.173836	0.174328
TYR159 m7	0.0329547		0.024426	0.0261158			0.0317465	0.0348076		0.0235949	0.0322869	0.0324651	0.0251557	0.0226374	0.023014	0.023014					0.0309273	0.0321365
TYR159 m8	0.0797893		0.0459792	0.0390555			0.0671868	0.0699432		0.0672758	0.0804123	0.0799598	0.0701672	0.0357954	0.0792262	0.0792262					0.0786553	0.0781719
TYR302 m0	0.502189		0.606069	0.607716			0.540541	0.535385		0.55268	0.51033	0.501696	0.536455	0.674883	0.518422	0.518422					0.503292	0.505734
TYR302 m1	0.0753977		0.0946515	0.0918346			0.064462	0.0642188		0.0649507	0.072889	0.0723995	0.0647273	0.0609342	0.0471407	0.0471407					0.0678268	0.0656275
TYR302 m2	0.422414		0.29928	0.300449			0.394997	0.400397		0.38237	0.416781	0.425904	0.398818	0.264182	0.434437	0.434437					0.428882	0.428639
VAL-57 m0	0.227646		0.2256	0.223927			0.303624	0.287757		0.249028	0.235207	0.222203	0.323225	0.347771	0.220141	0.231851					0.220529	0.229951
VAL-57 m1	0.0569522		0.0787043	0.0809471			0.068916	0.0764245		0.0540768	0.04426	0.0588014	0.0494674	0.0720018	0.0640841	0.0671314					0.0545809	0.0541697
VAL-57 m2	0.237194		0.230245	0.230997			0.205446	0.208332		0.231063	0.238296	0.237423	0.208644	0.194637	0.232228	0.228613					0.239249	0.237577
VAL-57 m3	0.236834		0.227052	0.229835			0.208472	0.207844		0.231937	0.241076	0.23821	0.209554	0.192126	0.236026	0.231046					0.241153	0.238213
VAL-57 m4	0.0488734		0.0725276	0.0695152			0.0559992	0.0643435		0.0465828	0.0393469	0.0530796	0.0372729	0.0525185	0.0577234	0.0586618					0.0467519	0.0453873
VAL-57 m5	0.1925		0.16587	0.164779			0.157542	0.1553		0.187313	0.201814	0.190284	0.171837	0.140945	0.189798	0.182698					0.197737	0.194701
VAL-85 m0	0.240886		0.245568	0.244662			0.314208	0.297744		0.261576	0.250627	0.237413	0.334825	0.359119	0.228049	0.242365					0.236241	0.241557
VAL-85 m1	0.0589112		0.0843957	0.0826975			0.077789	0.0912309		0.0580576	0.041975	0.06353	0.0526207	0.0800464	0.0784595	0.0776793					0.0558438	0.0575528
VAL-85 m2	0.436736		0.405225	0.404594			0.367928	0.3645		0.424762	0.448755	0.433578	0.386776	0.343287	0.419176	0.411079					0.443483	0.436796
VAL-85 m3	0.0579734		0.0778494	0.0805402			0.0725097	0.0802324		0.0553867	0.0448674	0.06246	0.0464163	0.0652922	0.0768349	0.0769278					0.0578328	0.0566011
VAL-85 m4	0.205494		0.186962	0.187507			0.167564	0.166293		0.200218	0.213776	0.203018	0.179362	0.152256	0.19748	0.191949					0.2066	0.207494
VAL159 m0	0.244185		0.248747	0.246095			0.316993	0.30308		0.263668	0.254185	0.239039	0.337071	0.362231	0.231555	0.244069					0.238002	0.246763
VAL159 m1	0.0536605		0.0787256	0.0806165			0.0742502	0.0837207		0.0507484	0.037473	0.0564239	0.0459761	0.0709696	0.0732548	0.0743045					0.0507439	0.0498329
VAL159 m2	0.436676		0.405146	0.40132			0.366203	0.362177		0.427486	0.447574	0.436588	0.38579	0.34152	0.420345	0.409889					0.443814	0.438706
VAL159 m3	0.0626259		0.0846063	0.0881323			0.0778793	0.0872356		0.0600083	0.0487802	0.0674641	0.0518808	0.0753115	0.0826065	0.083405					0.0615194	0.0604108
VAL159 m4	0.202853		0.182776	0.183836			0.164675	0.163787		0.19809	0.211988	0.200484	0.179282	0.149968	0.192238	0.188333					0.205921	0.204288
VAL302 m0	0.462353		0.456797	0.458717			0.531988	0.52218		0.477321	0.465352	0.459527	0.534241	0.561146	0.467369	0.474728					0.460051	0.465273
VAL302 m1	0.0830709		0.12092	0.118417			0.0690174	0.0736239		0.0761883	0.0776225	0.0863545	0.0682075	0.0818263	0.0692495	0.0710382					0.0778996	0.0751377
VAL302 m2	0.454576		0.422284	0.422867			0.398994	0.404196		0.446491	0.457025	0.454118	0.397551	0.357027	0.463381	0.454234					0.46205	0.459589

## Sheet: Table 4 - 13C-Sor NH4
	wt	wt	cggR	cggR	yqjI	yqjI	sdhC	sdhC	ytsJ	ytsJ	pps	pps	mdh	mdh	glcP	glcP	pgi	pgi	ccpA	ccpA	glcR	glcR
ALA-15 m0	0.475254	0.471442	0.495941	0.485771	0.463449	0.465599	0.460996	0.466237	0.487458	0.499004	0.497495	0.489777	0.502617	0.48364	0.479483	0.471439	0.486231	0.474835			0.472259	0.481922
ALA-15 m1	0.0726843	0.0748277	0.0841742	0.0981612	0.0857692	0.082546	0.101531	0.0896167	0.0692307	0.0655668	0.0492451	0.0612708	0.0580722	0.069724	0.0636084	0.080905	0.0668483	0.0754923			0.0750992	0.0724247
ALA-15 m2	0.101854	0.104368	0.0985192	0.115468	0.112199	0.113002	0.126008	0.124223	0.0983185	0.0946652	0.0853733	0.0875716	0.0915219	0.098214	0.100334	0.109014	0.101827	0.106043			0.101686	0.105136
ALA-15 m3	0.350208	0.349362	0.321365	0.3006	0.338582	0.338853	0.311465	0.319924	0.344992	0.340764	0.367886	0.361381	0.347789	0.348422	0.356575	0.338643	0.345093	0.34363			0.350956	0.340517
ALA-57 m0	0.464585	0.470157	0.449244	0.473416	0.45716	0.458946	0.45487	0.459853	0.481948	0.496668	0.488196	0.481229	0.493888	0.47839	0.46486	0.461601	0.473324	0.467927			0.464875	0.472494
ALA-57 m1	0.0738109	0.0713214	0.107987	0.0987911	0.0823014	0.0823725	0.099679	0.0921908	0.0663949	0.0646618	0.0476966	0.0549771	0.0597012	0.0664599	0.0704415	0.0811119	0.0693711	0.0756006			0.0727659	0.0732386
ALA-57 m2	0.0726565	0.0730237	0.102323	0.0967475	0.0849891	0.0831115	0.103133	0.0935995	0.0663692	0.0640033	0.0530061	0.0574423	0.0598636	0.0682788	0.071339	0.0827405	0.0712091	0.0772875			0.0739956	0.0739627
ALA-57 m3	0.388948	0.385498	0.340446	0.331045	0.37555	0.37557	0.342318	0.354357	0.385288	0.374667	0.411102	0.406352	0.386547	0.386871	0.39336	0.374547	0.386096	0.379185			0.388364	0.380304
ALA-85 m0	0.499179	0.498971	0.489506	0.516855	0.501456	0.502217	0.482528	0.487273	0.515324	0.528594	0.515244	0.512938	0.521813	0.509849	0.493485	0.492284	0.5078	0.499416			0.498669	0.502116
ALA-85 m1	0.0868705	0.08552	0.134067	0.116139	0.0855322	0.0844523	0.145472	0.130628	0.0766197	0.0754252	0.0506866	0.0589322	0.0658758	0.0818144	0.0866881	0.106048	0.0803517	0.0894721			0.088749	0.0917831
ALA-85 m2	0.413951	0.415509	0.376426	0.367006	0.413012	0.41333	0.372	0.382099	0.408057	0.395981	0.43407	0.42813	0.412311	0.408336	0.419827	0.401668	0.411848	0.411112			0.412582	0.406101
ALA159 m0	0.493023	0.495253	0.484342	0.508683	0.493213	0.494366	0.479863	0.482961	0.510196	0.524139	0.512297	0.50832	0.515705	0.503913	0.484661	0.488515	0.499645	0.495066			0.490296	0.494816
ALA159 m1	0.0873055	0.0848858	0.131419	0.119248	0.085907	0.0869459	0.148222	0.130933	0.0754751	0.0723687	0.0520831	0.0585048	0.0667691	0.0799636	0.0892609	0.104078	0.0833078	0.0874392			0.0897772	0.0926604
ALA159 m2	0.419672	0.419861	0.384239	0.372069	0.42088	0.418688	0.371915	0.386106	0.414329	0.403492	0.43562	0.433176	0.417526	0.416123	0.426078	0.407408	0.417047	0.417495			0.419927	0.412523
ASP-15 m0	0.222835	0.229074	0.321178	0.355588	0.235941	0.242401	0.293216	0.298282	0.266677	0.306455	0.240844	0.233099	0.304292	0.264757	0.236433	0.241888	0.243337	0.245207			0.235684	0.252068
ASP-15 m1	0.21264	0.215845	0.213405	0.185517	0.213942	0.205671	0.234255	0.223181	0.200751	0.188403	0.205931	0.206133	0.192862	0.19983	0.210217	0.211277	0.205511	0.207686			0.2087	0.206632
ASP-15 m2	0.233267	0.225851	0.164967	0.148959	0.232536	0.235187	0.0954112	0.0914665	0.214638	0.200458	0.232256	0.239918	0.195642	0.207728	0.223292	0.220115	0.224928	0.227893			0.220234	0.213575
ASP-15 m3	0.19146	0.19728	0.205634	0.199762	0.188145	0.192058	0.239338	0.246297	0.18303	0.180945	0.190583	0.191028	0.184787	0.192606	0.195962	0.195801	0.191438	0.190507			0.193263	0.192887
ASP-15 m4	0.139799	0.131949	0.0948158	0.110174	0.129436	0.124683	0.137779	0.140773	0.134904	0.123738	0.130386	0.129823	0.122416	0.135079	0.134096	0.13092	0.134786	0.128708			0.142119	0.134838
ASP-57 m0	0.226943	0.238971	0.302293	0.353723	0.244064	0.249142	0.300479	0.301882	0.273722	0.30987	0.244692	0.24255	0.305931	0.26938	0.239178	0.250764	0.254287	0.249175			0.237392	0.255783
ASP-57 m1	0.212713	0.210266	0.207479	0.18521	0.210976	0.206689	0.228439	0.224227	0.198973	0.186985	0.203961	0.209446	0.187666	0.200728	0.206423	0.207782	0.203726	0.205836			0.208045	0.201566
ASP-57 m2	0.230398	0.225716	0.169178	0.154057	0.232042	0.225924	0.0981916	0.094688	0.207413	0.197736	0.228509	0.234682	0.196891	0.204688	0.21838	0.216017	0.217547	0.225239			0.216305	0.207541
ASP-57 m3	0.190787	0.191726	0.200913	0.193021	0.184509	0.190508	0.238136	0.238165	0.189527	0.176823	0.189589	0.183259	0.184082	0.187605	0.193889	0.18988	0.189591	0.187411			0.197701	0.196258
ASP-57 m4	0.139159	0.133322	0.120137	0.113989	0.12841	0.127737	0.134755	0.141037	0.130365	0.128586	0.133249	0.130063	0.125429	0.137599	0.14213	0.135557	0.13485	0.132339			0.140557	0.138852
ASP-85 m0	0.279775	0.292044	0.337886	0.394347	0.298472	0.30016	0.328784	0.324709	0.32131	0.361365	0.300424	0.294669	0.353926	0.320652	0.287745	0.301333	0.306229	0.303682			0.288369	0.305653
ASP-85 m1	0.275401	0.270893	0.247319	0.221593	0.271948	0.26767	0.254589	0.249852	0.251466	0.232917	0.262459	0.270235	0.238328	0.255161	0.267223	0.26287	0.258409	0.263606			0.263108	0.256125
ASP-85 m2	0.264171	0.259769	0.258749	0.241453	0.258935	0.25975	0.26559	0.265151	0.251598	0.239506	0.257068	0.256048	0.242097	0.249711	0.263647	0.262488	0.259259	0.256942			0.260947	0.257333
ASP-85 m3	0.180654	0.177294	0.156046	0.142608	0.170646	0.17242	0.151036	0.160289	0.175626	0.166213	0.180049	0.179047	0.16565	0.174476	0.181385	0.173309	0.176103	0.175769			0.187576	0.180889
ASP159 m0	0.276446	0.287471	0.336667	0.392385	0.294274	0.298534	0.31733	0.31722	0.31784	0.35472	0.296697	0.294469	0.345913	0.314642	0.281214	0.298437	0.300646	0.299264			0.285288	0.304457
ASP159 m1	0.275958	0.27245	0.257592	0.224253	0.272929	0.270379	0.26528	0.260181	0.256575	0.241983	0.266937	0.273232	0.242275	0.25675	0.271589	0.268887	0.264971	0.270141			0.266999	0.256436
ASP159 m2	0.263061	0.260811	0.25201	0.237992	0.259789	0.258416	0.267661	0.268026	0.25078	0.235487	0.256453	0.254411	0.242928	0.251129	0.26667	0.258322	0.255079	0.255571			0.261908	0.254748
ASP159 m3	0.184536	0.179267	0.153731	0.14537	0.173008	0.172671	0.149728	0.154573	0.174805	0.167811	0.179913	0.177888	0.168884	0.177478	0.180528	0.174354	0.179303	0.175025			0.185805	0.184359
ASP302 m0	0.453337	0.463821	0.504535	0.540736	0.471151	0.471423	0.529241	0.522625	0.492457	0.516069	0.472269	0.467987	0.51077	0.485558	0.463325	0.471755	0.474114	0.472296			0.464517	0.476802
ASP302 m1	0.189615	0.181205	0.149907	0.133994	0.190615	0.185334	0.0877549	0.0857828	0.162828	0.155037	0.17531	0.187767	0.151569	0.162964	0.171454	0.176997	0.174881	0.180637			0.172187	0.168741
ASP302 m2	0.357048	0.354973	0.345558	0.32527	0.338234	0.343243	0.383004	0.391592	0.344715	0.328894	0.35242	0.344245	0.337662	0.351478	0.365221	0.351248	0.351006	0.347066			0.363295	0.354457
GLU-15 m0	0.130838	0.139718	0.166962	0.245111	0.141134	0.145009	0.166473	0.164435	0.165769	0.193475	0.15446	0.152211	0.194123	0.165867	0.129375	0.144534	0.149683	0.145119			0.145249	0.160833
GLU-15 m1	0.165138	0.165818	0.158463	0.1493	0.168072	0.164247	0.170215	0.166146	0.154701	0.148739	0.155947	0.157884	0.15448	0.161587	0.163507	0.167776	0.157071	0.161808			0.157486	0.152729
GLU-15 m2	0.270026	0.275241	0.280696	0.251061	0.268006	0.265672	0.273737	0.276335	0.269718	0.26204	0.269996	0.26586	0.267189	0.267039	0.273015	0.270401	0.268719	0.271051			0.274223	0.275442
GLU-15 m3	0.232568	0.229403	0.226825	0.193263	0.231297	0.233113	0.214333	0.210723	0.220177	0.214871	0.225014	0.231633	0.209129	0.22167	0.23749	0.230629	0.228453	0.22989			0.234756	0.221283
GLU-15 m4	0.126237	0.119817	0.114874	0.110148	0.121952	0.120868	0.123248	0.124542	0.119999	0.113582	0.118373	0.116145	0.108638	0.115917	0.124704	0.11817	0.122453	0.122127			0.117168	0.118473
GLU-15 m5	0.0751932	0.070002	0.0521796	0.051117	0.0695387	0.0710922	0.0519931	0.0578182	0.069635	0.0672936	0.0762096	0.0762678	0.0664412	0.0679198	0.0719082	0.0684899	0.0736217	0.0700054			0.0711177	0.0712406
GLU-57 m0	0.136743	0.14422	0.183344	0.248868	0.147531	0.150477	0.171588	0.171919	0.169716	0.197564	0.161965	0.155264	0.199103	0.170814	0.139626	0.146626	0.154627	0.152177			0.147013	0.166626
GLU-57 m1	0.165783	0.164775	0.161426	0.151216	0.166681	0.16553	0.171088	0.164641	0.157495	0.148621	0.15632	0.157534	0.150693	0.15881	0.161344	0.165365	0.158927	0.163603			0.158783	0.153191
GLU-57 m2	0.2703	0.268916	0.265813	0.247734	0.267911	0.264681	0.26731	0.271176	0.264778	0.258169	0.265817	0.265211	0.26526	0.266069	0.267959	0.268709	0.264032	0.266326			0.267587	0.259608
GLU-57 m3	0.226689	0.225736	0.209386	0.185007	0.221407	0.224534	0.211975	0.207333	0.215721	0.207279	0.21926	0.221117	0.203566	0.213425	0.229846	0.221261	0.224041	0.222043			0.226566	0.223658
GLU-57 m4	0.126315	0.122425	0.121227	0.111394	0.123497	0.124005	0.121208	0.12653	0.118593	0.115959	0.118916	0.122106	0.110277	0.117864	0.124337	0.125995	0.12267	0.122387			0.121964	0.119961
GLU-57 m5	0.0741702	0.073927	0.0588027	0.055781	0.0729722	0.070773	0.0568313	0.0584001	0.0736966	0.072408	0.0777222	0.0787681	0.0710996	0.0730177	0.0768885	0.072043	0.0757029	0.0734643			0.0780875	0.0769569
GLU-85 m0	0.185013	0.191725	0.240825	0.30244	0.194571	0.198239	0.257012	0.262668	0.21879	0.242981	0.206052	0.198845	0.250043	0.219672	0.184293	0.197968	0.204318	0.200147			0.196923	0.214236
GLU-85 m1	0.208134	0.204173	0.170436	0.160167	0.204934	0.20514	0.138105	0.123444	0.18754	0.180564	0.199763	0.206401	0.177371	0.190409	0.19661	0.203288	0.196369	0.19909			0.190553	0.185708
GLU-85 m2	0.328499	0.330248	0.347369	0.31426	0.322341	0.318436	0.369272	0.373548	0.328817	0.320642	0.316265	0.315463	0.32416	0.328054	0.335455	0.328312	0.326767	0.323647			0.333485	0.331518
GLU-85 m3	0.16476	0.159477	0.132785	0.111822	0.165449	0.160415	0.101667	0.0995321	0.146847	0.140522	0.161489	0.16459	0.131238	0.148309	0.158405	0.156909	0.15376	0.160283			0.152485	0.143439
GLU-85 m4	0.113594	0.114378	0.108586	0.111312	0.112705	0.11777	0.133944	0.140809	0.118005	0.115291	0.116431	0.114701	0.117188	0.113556	0.125237	0.113523	0.118786	0.116832			0.126555	0.1251
GLU159 m0	0.18827	0.19629	0.244222	0.301372	0.197197	0.201419	0.260895	0.263164	0.222275	0.247718	0.209152	0.204048	0.25079	0.224528	0.192447	0.202318	0.206641	0.203778			0.201395	0.220957
GLU159 m1	0.205225	0.202312	0.171894	0.158731	0.20444	0.202321	0.135877	0.124582	0.187249	0.177609	0.198983	0.202055	0.177577	0.189058	0.193297	0.200811	0.193842	0.199639			0.188307	0.184598
GLU159 m2	0.327313	0.325672	0.330396	0.310969	0.321027	0.320655	0.365609	0.374049	0.326045	0.31881	0.314375	0.313783	0.326381	0.324705	0.335006	0.326928	0.323686	0.323438			0.334997	0.329035
GLU159 m3	0.163405	0.161553	0.133598	0.116338	0.164129	0.161907	0.102805	0.0965506	0.14531	0.140975	0.160965	0.163992	0.131084	0.147105	0.157397	0.156273	0.156886	0.159435			0.152592	0.145932
GLU159 m4	0.115787	0.114174	0.119891	0.11259	0.113208	0.113699	0.134813	0.141654	0.119121	0.114888	0.116524	0.116122	0.114167	0.114604	0.121854	0.11367	0.118944	0.11371			0.12271	0.119478
GLU302 m0	0.456315	0.460118	0.472392	0.495259	0.461849	0.463813	0.462261	0.460751	0.467839	0.478549	0.467277	0.461851	0.489193	0.473548	0.456861	0.46149	0.461698	0.463178			0.46042	0.466847
GLU302 m1	0.338493	0.335328	0.342437	0.314468	0.333831	0.332679	0.348492	0.352734	0.329543	0.319537	0.32587	0.332605	0.318025	0.328618	0.336347	0.330216	0.331932	0.330262			0.334937	0.329926
GLU302 m2	0.205192	0.204554	0.185172	0.190272	0.20432	0.203508	0.189247	0.186515	0.202617	0.201913	0.206853	0.205544	0.192781	0.197834	0.206792	0.208294	0.20637	0.20656			0.204643	0.203227
GLY-57 m0	0.496621	0.50454	0.554448	0.56488	0.501538	0.508828	0.547336	0.537695	0.533673	0.5628	0.510281	0.512989	0.548808	0.517103	0.511631	0.524734	0.517995	0.514642			0.509653	0.520877
GLY-57 m1	0.101148	0.0979838	0.0986147	0.102903	0.118362	0.111857	0.0778416	0.0772848	0.0825677	0.075497	0.0837521	0.0943363	0.0758052	0.0894247	0.0701922	0.0777228	0.0851353	0.0927617			0.0769849	0.0794195
GLY-57 m2	0.40223	0.397476	0.346937	0.332217	0.3801	0.379315	0.374822	0.385021	0.383759	0.361703	0.405966	0.392675	0.375387	0.393472	0.418177	0.397543	0.396869	0.392596			0.413362	0.399704
GLY-85 m0	0.55911	0.566703	0.608115	0.630417	0.578187	0.582727	0.60106	0.591439	0.590514	0.614522	0.564317	0.574542	0.602505	0.5747	0.557306	0.577447	0.578631	0.574355			0.558953	0.571129
GLY-85 m1	0.44089	0.433297	0.391885	0.369583	0.421813	0.417273	0.39894	0.408561	0.409486	0.385478	0.435683	0.425458	0.397495	0.4253	0.442694	0.422553	0.421369	0.425645			0.441047	0.428871
GLY159 m0	0.547695	0.561867	0.595284	0.618311	0.569395	0.570566	0.592733	0.580055	0.574973	0.598183	0.553191	0.562032	0.589108	0.565712	0.544815	0.562094	0.564206	0.561358			0.552378	0.562296
GLY159 m1	0.452305	0.438133	0.404716	0.381689	0.430605	0.429434	0.407267	0.419945	0.425027	0.401817	0.446809	0.437968	0.410892	0.434288	0.455185	0.437906	0.435794	0.438642			0.447622	0.437704
ILE-15 m0	0.134297	0.141631	0.364214	0.338496	0.156808	0.16587	0.270289	0.254298	0.193113	0.285737	0.151088	0.157266	0.262425	0.206667	0.133888	0.162371	0.166842	0.168941			0.134233	0.176501
ILE-15 m1	0.122586	0.121576	0.0765861	0.112581	0.125903	0.121403	0.135011	0.136254	0.11874	0.106514	0.115467	0.116191	0.112718	0.115898	0.12322	0.123869	0.119342	0.116439			0.117232	0.117516
ILE-15 m2	0.223619	0.222139	0.205952	0.181525	0.225235	0.221329	0.16888	0.168351	0.216319	0.208114	0.225718	0.225254	0.202889	0.211635	0.230697	0.220264	0.225125	0.217468			0.227971	0.215291
ILE-15 m3	0.202462	0.1991	0.196994	0.153419	0.195054	0.19622	0.185262	0.188874	0.181697	0.155202	0.196455	0.194306	0.166185	0.178024	0.209355	0.195383	0.188472	0.194914			0.200077	0.187872
ILE-15 m4	0.181069	0.175482	0.136358	0.115946	0.170994	0.170222	0.119707	0.117749	0.164682	0.139562	0.174136	0.174475	0.143626	0.161922	0.183869	0.170164	0.17484	0.174345			0.177054	0.169617
ILE-15 m5	0.0842793	0.0850627	0.0476413	0.0688209	0.0808283	0.0802334	0.0881137	0.0936029	0.0790966	0.0649546	0.0852835	0.0813583	0.0701015	0.0776023	0.0773588	0.0849554	0.0791905	0.0803434			0.0901269	0.082938
ILE-15 m6	0.0516871	0.0550093	-0.0277455	0.0292119	0.0451778	0.0447226	0.032737	0.040871	0.0463527	0.0399172	0.0518523	0.0511505	0.0420555	0.0482515	0.0416124	0.0429925	0.0461892	0.0475505			0.0533069	0.0502656
ILE-57 m0	0.253371	0.261745	0.348687	0.416834	0.270821	0.281206	0.376045	0.365714	0.305376	0.372016	0.267809	0.272642	0.359138	0.314126	0.255829	0.280639	0.276929	0.284738			0.25564	0.288954
ILE-57 m1	0.144283	0.141017	0.139461	0.124211	0.150199	0.145845	0.122475	0.119277	0.134721	0.126378	0.139352	0.140218	0.12244	0.132306	0.143984	0.140696	0.140564	0.140701			0.139265	0.134645
ILE-57 m2	0.269838	0.266721	0.239731	0.211028	0.257582	0.257024	0.222127	0.229298	0.254307	0.232743	0.267112	0.262799	0.239128	0.251935	0.268407	0.258765	0.260771	0.258938			0.272086	0.257818
ILE-57 m3	0.129738	0.127519	0.114328	0.102246	0.126931	0.124949	0.11826	0.120417	0.118263	0.102929	0.124997	0.124746	0.108695	0.11544	0.131235	0.125495	0.125406	0.123599			0.128059	0.122299
ILE-57 m4	0.110139	0.108884	0.0852355	0.0751108	0.108113	0.10578	0.0754182	0.0749684	0.102355	0.0906661	0.110562	0.110124	0.0916649	0.100457	0.108355	0.105526	0.107842	0.105122			0.111094	0.106098
ILE-57 m5	0.055436	0.0559892	0.0487561	0.0468986	0.053244	0.0525306	0.058418	0.0596829	0.0506579	0.0453108	0.0531748	0.0520737	0.0470494	0.0510777	0.0573546	0.0546463	0.0536082	0.0531341			0.0547164	0.053161
ILE-57 m6	0.0371952	0.0381242	0.0238013	0.023671	0.0331088	0.0326655	0.0272573	0.0306432	0.0343204	0.0299583	0.0369938	0.0373978	0.0318854	0.0346586	0.0348347	0.0342337	0.0348791	0.0337684			0.0391392	0.0370251
ILE-85 m0	0.154267	0.16175	0.240042	0.326152	0.178153	0.188592	0.264165	0.25339	0.21116	0.283807	0.175393	0.182898	0.268569	0.218959	0.15745	0.184712	0.181976	0.191154			0.155227	0.19426
ILE-85 m1	0.155951	0.154094	0.153435	0.140042	0.156155	0.15207	0.154635	0.151557	0.146986	0.139184	0.150452	0.148707	0.13561	0.145314	0.156601	0.153763	0.153659	0.153243			0.152522	0.14756
ILE-85 m2	0.264652	0.26245	0.257081	0.231963	0.25856	0.257843	0.240577	0.245617	0.256637	0.236516	0.259987	0.258309	0.244097	0.252305	0.265396	0.259706	0.259645	0.255101			0.266141	0.255757
ILE-85 m3	0.223386	0.221036	0.187745	0.158869	0.215606	0.210702	0.183396	0.185961	0.201467	0.181086	0.216109	0.214219	0.18331	0.202929	0.220983	0.211626	0.211595	0.210571			0.221779	0.21042
ILE-85 m4	0.122345	0.121355	0.110753	0.0949716	0.119849	0.119145	0.106976	0.109046	0.112691	0.0966532	0.118509	0.117203	0.101797	0.108772	0.123634	0.118428	0.118772	0.117858			0.122895	0.115647
ILE-85 m5	0.079398	0.079315	0.0509436	0.0480026	0.0716779	0.0716476	0.0502511	0.0544289	0.0710584	0.0627547	0.0795502	0.078664	0.066617	0.0717206	0.0759357	0.0717656	0.0743534	0.0720738			0.0814368	0.0763561
ILE159 m0	0.158178	0.167177	0.245897	0.329498	0.18056	0.194206	0.267474	0.255455	0.214932	0.287194	0.179206	0.1854	0.270926	0.221879	0.160861	0.187115	0.186444	0.193572			0.160532	0.196329
ILE159 m1	0.154295	0.151654	0.152405	0.13409	0.15696	0.152354	0.15304	0.150406	0.144973	0.135826	0.146876	0.146283	0.133556	0.14584	0.15436	0.151264	0.150213	0.151007			0.150733	0.145031
ILE159 m2	0.26495	0.26169	0.252187	0.232245	0.257339	0.258446	0.242229	0.247045	0.256299	0.236801	0.261694	0.25906	0.243932	0.249888	0.267293	0.260059	0.258975	0.256607			0.267123	0.257612
ILE159 m3	0.222472	0.220043	0.187851	0.159552	0.21642	0.209235	0.181859	0.185277	0.201995	0.180283	0.216218	0.216515	0.184051	0.203461	0.219968	0.211676	0.21227	0.212199			0.221338	0.210978
ILE159 m4	0.12235	0.120467	0.110263	0.0969184	0.118333	0.11638	0.106586	0.108633	0.111206	0.0979249	0.116431	0.113946	0.101505	0.108706	0.123938	0.118009	0.119712	0.115933			0.119906	0.114772
ILE159 m5	0.0777549	0.0789687	0.0513973	0.0476975	0.0703892	0.0693785	0.0488128	0.0531841	0.0705954	0.0619711	0.0795754	0.0787962	0.0660308	0.0702255	0.0735792	0.071876	0.072385	0.0706823			0.0803672	0.0752777
ILE302 m0	0.392496	0.404202	0.495186	0.573435	0.412746	0.425019	0.539644	0.529308	0.454457	0.525968	0.410536	0.417135	0.514957	0.464803	0.395867	0.426576	0.422069	0.430056			0.396199	0.438268
ILE302 m1	0.203737	0.197635	0.174874	0.144657	0.208415	0.199596	0.150819	0.148123	0.178751	0.15435	0.193335	0.19399	0.151671	0.173678	0.202917	0.192995	0.193526	0.191558			0.196013	0.182999
ILE302 m2	0.403768	0.398163	0.329939	0.281907	0.378839	0.375385	0.309537	0.32257	0.366792	0.319682	0.396129	0.388875	0.333371	0.361519	0.401216	0.380428	0.384405	0.378386			0.407788	0.378733
LEU-15 m0	0.14325	0.15267	0.256991	0.313836	0.158409	0.172223	0.308891	0.303454	0.18047	0.270378	0.169761	0.177959	0.312767	0.249691	0.138779	0.166427	0.172129	0.180613			0.145045	0.182698
LEU-15 m1	0.0622982	0.0602028	0.0825005	0.0777829	0.069735	0.0662695	0.0930679	0.0882029	0.0607812	0.0587394	0.0455874	0.0457263	0.0526422	0.0602587	0.0650931	0.0735752	0.06649	0.0675045			0.0594803	0.0598493
LEU-15 m2	0.32456	0.321532	0.308581	0.226949	0.317121	0.312445	0.228717	0.237527	0.310175	0.298257	0.340728	0.337666	0.279539	0.285193	0.329429	0.309888	0.316434	0.30726			0.332133	0.313887
LEU-15 m3	0.102069	0.109064	0.146056	0.147237	0.109138	0.110476	0.134024	0.122325	0.130833	0.082804	0.0721033	0.0718346	0.0797655	0.104832	0.116951	0.109471	0.105551	0.107877			0.101132	0.103879
LEU-15 m4	0.263835	0.258556	0.212858	0.16645	0.245935	0.24238	0.164259	0.17526	0.228587	0.218202	0.277657	0.273267	0.20679	0.219221	0.258963	0.243079	0.247384	0.244086			0.264093	0.246811
LEU-15 m5	0.0373589	0.0337403	-0.00209738	0.0343441	0.0388421	0.0395974	0.0414267	0.0397196	0.0341237	0.0245583	0.0243219	0.0247526	0.0205071	0.0284963	0.0368201	0.0395328	0.0347821	0.0337459			0.0321819	0.0328183
LEU-15 m6	0.0666293	0.0642348	-0.00488866	0.0334003	0.06082	0.0566092	0.0296129	0.0335114	0.0550313	0.0470619	0.069841	0.0687939	0.0479895	0.0523072	0.0539652	0.0580278	0.0572293	0.0589139			0.0659344	0.0600579
LEU-57 m0	0.171407	0.181638	0.257939	0.343023	0.185156	0.195357	0.326976	0.312204	0.216089	0.286646	0.200287	0.203366	0.327357	0.277439	0.167441	0.19094	0.197236	0.205937			0.172889	0.208519
LEU-57 m1	0.061877	0.0601626	0.0920477	0.0840733	0.0698081	0.069277	0.0952728	0.0900161	0.0616699	0.0603979	0.0436952	0.0442413	0.0566034	0.061306	0.0707535	0.0724011	0.0679004	0.0679683			0.0577292	0.0600025
LEU-57 m2	0.326804	0.327444	0.262571	0.233567	0.316225	0.310916	0.228009	0.239693	0.317996	0.293193	0.346074	0.340868	0.275815	0.288748	0.317736	0.307754	0.310636	0.305393			0.334002	0.315812
LEU-57 m3	0.0848831	0.0804399	0.121276	0.0985616	0.0936566	0.0921776	0.114674	0.108977	0.0804009	0.0703762	0.0557403	0.0572964	0.0598826	0.0718102	0.100093	0.0988963	0.0920349	0.0919617			0.0809026	0.0789414
LEU-57 m4	0.252267	0.249834	0.185819	0.162413	0.234353	0.232373	0.155982	0.166734	0.230824	0.2073	0.260026	0.258584	0.202957	0.214731	0.240002	0.22962	0.235219	0.231027			0.254831	0.240373
LEU-57 m5	0.0339253	0.0316347	0.0404045	0.0365971	0.0368497	0.0360998	0.042149	0.0412243	0.0317823	0.0262906	0.0214265	0.0228394	0.0229359	0.0280248	0.0381046	0.0379583	0.0342082	0.0355223			0.0312026	0.0311168
LEU-57 m6	0.0688357	0.0688471	0.0399431	0.0417653	0.0639523	0.0637995	0.0369368	0.0411522	0.0612374	0.0557974	0.0727511	0.0728051	0.0544483	0.0579407	0.0658702	0.0624312	0.0627663	0.0621906			0.0684436	0.0652352
LEU-85 m0	0.154622	0.167232	0.248887	0.338476	0.172914	0.184197	0.326122	0.307512	0.204403	0.277048	0.180438	0.185596	0.320164	0.266299	0.151111	0.178267	0.18494	0.193632			0.15528	0.194336
LEU-85 m1	0.156535	0.154019	0.162962	0.150339	0.159688	0.162004	0.154193	0.153712	0.159443	0.154863	0.149216	0.149789	0.137544	0.145058	0.161635	0.161236	0.156819	0.156045			0.156216	0.151265
LEU-85 m2	0.262495	0.258759	0.228747	0.198078	0.255924	0.248013	0.205059	0.210039	0.246997	0.219067	0.256661	0.252723	0.210416	0.227809	0.260633	0.253552	0.252834	0.249309			0.26379	0.251331
LEU-85 m3	0.223409	0.220076	0.196949	0.167866	0.216439	0.214582	0.170139	0.176417	0.205439	0.183783	0.21537	0.214759	0.172445	0.187303	0.223108	0.214564	0.213143	0.20992			0.222707	0.210946
LEU-85 m4	0.12136	0.119522	0.108767	0.0934282	0.118704	0.116909	0.0965926	0.0994789	0.110796	0.100282	0.11496	0.113979	0.0959111	0.104729	0.124423	0.118306	0.116875	0.117406			0.120441	0.115772
LEU-85 m5	0.0815793	0.0803928	0.0536893	0.0518128	0.0763314	0.0742943	0.0478936	0.0528409	0.0729212	0.0649558	0.0833545	0.0831542	0.0635198	0.068802	0.0790895	0.0740757	0.0753887	0.073689			0.0815669	0.0763504
LEU159 m0	0.156452	0.166827	0.246302	0.335644	0.172833	0.184797	0.320573	0.305689	0.203819	0.275276	0.183467	0.186266	0.31462	0.265025	0.153494	0.178189	0.184366	0.192948			0.156038	0.194576
LEU159 m1	0.153176	0.151647	0.160194	0.148865	0.159122	0.158414	0.152162	0.151864	0.155839	0.154018	0.144792	0.147063	0.136665	0.143166	0.157569	0.157648	0.153412	0.154201			0.152495	0.148352
LEU159 m2	0.261645	0.259011	0.232255	0.199461	0.254402	0.250167	0.207745	0.211094	0.247022	0.218246	0.256112	0.251551	0.212215	0.228382	0.262223	0.252849	0.252716	0.247838			0.26375	0.250661
LEU159 m3	0.223142	0.22225	0.196711	0.168486	0.217679	0.214445	0.172071	0.17748	0.204866	0.185016	0.214439	0.216549	0.173907	0.189306	0.225408	0.216491	0.214439	0.211596			0.223501	0.211673
LEU159 m4	0.12336	0.118775	0.108648	0.0953778	0.119666	0.11714	0.0997926	0.101136	0.114059	0.101853	0.116427	0.114643	0.0975795	0.105261	0.122993	0.119779	0.119788	0.118387			0.122199	0.117076
LEU159 m5	0.0822252	0.0814892	0.0558899	0.0521661	0.0762983	0.0750367	0.0476567	0.0527369	0.0743957	0.0655906	0.0847626	0.0839285	0.0650141	0.0688596	0.0783125	0.0750445	0.0752785	0.0750284			0.0820179	0.0776616
LEU302 m0	0.316587	0.32972	0.435104	0.536396	0.335145	0.350735	0.519824	0.502534	0.374089	0.461264	0.349742	0.356102	0.511307	0.455698	0.311948	0.345686	0.353915	0.367163			0.316549	0.368224
LEU302 m1	0.098088	0.092712	0.134216	0.106754	0.109313	0.106826	0.127214	0.121388	0.0887602	0.0759266	0.0597828	0.0606639	0.0651585	0.0795802	0.115334	0.113546	0.104218	0.103089			0.0897339	0.088136
LEU302 m2	0.585325	0.577568	0.43068	0.35685	0.555542	0.54244	0.352962	0.376078	0.537151	0.46281	0.590476	0.583234	0.423534	0.464722	0.572718	0.540768	0.541867	0.529748			0.593717	0.54364
PHE-57 m0	0.187809	0.211986	0.742393	0.908128	0.256307	0.293793	0.379472	0.344443	0.383153	0.577421	0.198381	0.248111	0.318143	0.250813	0.210099	0.297714	0.265648	0.294907			0.205365	0.292214
PHE-57 m1	0.0535862	0.0552813	0.0733232	0.0817184	0.0632948	0.0634088	0.0656246	0.0619783	0.0616992	0.0688521	0.054343	0.0583889	0.0609825	0.0575729	0.0485488	0.0532276	0.0568881	0.0601128			0.0547653	0.0564071
PHE-57 m2	0.0957551	0.093842	0.0215272	0.00400057	0.0847133	0.0791084	0.0699303	0.0777519	0.0703166	0.0456707	0.0945422	0.0888413	0.0775104	0.0871148	0.0978468	0.0871584	0.0878605	0.0804112			0.0947219	0.0822838
PHE-57 m3	0.145577	0.141769	0.0357659	0.000918453	0.133336	0.125712	0.106513	0.113547	0.107561	0.0688251	0.145591	0.133031	0.120474	0.133216	0.142006	0.121749	0.133292	0.12644			0.143378	0.12457
PHE-57 m4	0.124134	0.118753	0.0399525	0.00112641	0.112039	0.104777	0.0913572	0.0992166	0.0914818	0.0579791	0.121306	0.114185	0.10037	0.112904	0.118934	0.104603	0.109894	0.106755			0.120352	0.105258
PHE-57 m5	0.114926	0.111405	0.0336158	0.00145857	0.104981	0.099605	0.0863012	0.0893691	0.0840983	0.0541808	0.112556	0.10375	0.0941093	0.104154	0.11248	0.097024	0.103924	0.0976798			0.112272	0.0990759
PHE-57 m6	0.120209	0.115892	0.030684	0.0012481	0.109685	0.105227	0.0866804	0.0925111	0.086898	0.0555394	0.118182	0.109716	0.0993748	0.110792	0.115358	0.100549	0.104715	0.101557			0.116104	0.104109
PHE-57 m7	0.0757378	0.0723439	0.015761	0.000866207	0.0640679	0.0612994	0.0550255	0.0576298	0.0552423	0.0342723	0.0743343	0.0688464	0.0619238	0.0675213	0.0744758	0.0668138	0.0671759	0.0650386			0.0736397	0.0659441
PHE-57 m8	0.0310426	0.0295532	0.00326682	0.000123201	0.0314089	0.0292934	0.024689	0.0261222	0.0226074	0.0143207	0.0306224	0.0287905	0.0251894	0.0297989	0.0281292	0.0236212	0.0255256	0.0254617			0.0291019	0.0261008
PHE-57 m9	0.0512239	0.0491746	0.00371072	0.000412358	0.040168	0.0377752	0.0344062	0.0374314	0.0369422	0.0229391	0.0501432	0.0463406	0.0419224	0.0461147	0.0521224	0.0475401	0.0450769	0.0416372			0.0503005	0.0440381
PHE-85 m0	0.190811	0.211599	0.726107	0.901007	0.260193	0.29489	0.382925	0.335361	0.388283	0.571758	0.199069	0.243765	0.320743	0.255945	0.21453	0.295389	0.266164	0.299098			0.205448	0.292113
PHE-85 m1	0.0566494	0.058481	0.0747405	0.0868855	0.0644739	0.0659023	0.0670111	0.0668183	0.0636024	0.0727777	0.0580132	0.0600814	0.0629519	0.0602714	0.051219	0.0562301	0.0599221	0.0614274			0.0552893	0.0616776
PHE-85 m2	0.173115	0.167448	0.0445775	0.00572393	0.148604	0.14253	0.122783	0.136139	0.125187	0.0824935	0.169163	0.157564	0.139306	0.158347	0.183546	0.157443	0.155718	0.150445			0.171557	0.149873
PHE-85 m3	0.100302	0.0980037	0.0349831	0.00131736	0.103225	0.0980038	0.0767345	0.0823754	0.0736245	0.0479796	0.100382	0.0953256	0.0862944	0.0934308	0.0833986	0.073802	0.0895721	0.0856775			0.0961433	0.0864436
PHE-85 m4	0.161875	0.156724	0.0450337	0.00162969	0.139459	0.130812	0.117069	0.128217	0.117717	0.076078	0.158159	0.15017	0.12967	0.146508	0.165548	0.146871	0.145067	0.134461			0.159374	0.139376
PHE-85 m5	0.0908605	0.089512	0.0296513	0.00125209	0.092886	0.0873791	0.0711937	0.0756224	0.0679431	0.0432644	0.0910338	0.0849343	0.0783774	0.0832932	0.0764827	0.0661183	0.0812444	0.0772568			0.0877517	0.0758228
PHE-85 m6	0.13784	0.132442	0.0322549	0.00151709	0.114775	0.109807	0.0984191	0.106577	0.0995488	0.0651435	0.13735	0.125684	0.112206	0.123781	0.142482	0.12557	0.123674	0.117419			0.136919	0.119975
PHE-85 m7	0.0343041	0.0328866	0.00765453	0.000392286	0.0320484	0.0299103	0.0270654	0.0285516	0.0254352	0.0156841	0.0329887	0.0321281	0.0269102	0.0299441	0.0278619	0.0268708	0.0306972	0.0288713			0.0327731	0.0282
PHE-85 m8	0.0542435	0.0529034	0.00499747	0.000274918	0.0443355	0.0407653	0.0367996	0.0403388	0.0386583	0.0248208	0.0538424	0.0503483	0.0435421	0.0484787	0.0549313	0.051707	0.0479413	0.0453447			0.0547436	0.0465203
PHE159 m0	0.194795	0.217973	0.724562	0.915555	0.269142	0.303576	0.389459	0.347143	0.393915	0.581958	0.204902	0.254973	0.326039	0.261937	0.215506	0.303635	0.272922	0.299488			0.211449	0.296707
PHE159 m1	0.0555641	0.0570565	0.0677194	0.0727145	0.0598922	0.0606972	0.0628419	0.0626165	0.0596382	0.064775	0.0569022	0.0565666	0.0588423	0.0557208	0.0492768	0.0520641	0.0573021	0.0583318			0.0549099	0.0582724
PHE159 m2	0.173684	0.16934	0.0523569	0.00523962	0.148997	0.14149	0.126376	0.136631	0.128077	0.0845749	0.169622	0.161262	0.141657	0.15761	0.182367	0.159355	0.1597	0.151122			0.173487	0.14999
PHE159 m3	0.101575	0.0995599	0.0343007	0.00203423	0.103248	0.096889	0.0790025	0.0819397	0.0738316	0.0482279	0.101832	0.095925	0.0855799	0.0938151	0.0839156	0.0759183	0.0901022	0.0869495			0.0976182	0.084896
PHE159 m4	0.159841	0.15595	0.0456264	0.00213257	0.139322	0.130839	0.116171	0.127609	0.117079	0.0770059	0.158087	0.148436	0.131879	0.146536	0.166508	0.145505	0.143874	0.138749			0.158035	0.140362
PHE159 m5	0.0904335	0.0871447	0.0289324	0.000650111	0.0914558	0.0877576	0.0687494	0.0729032	0.0670797	0.0421272	0.0917755	0.0822029	0.0766526	0.0827645	0.0753684	0.0664919	0.0814455	0.0779402			0.0875663	0.0768535
PHE159 m6	0.136879	0.130944	0.032434	0.00123043	0.112734	0.108102	0.096002	0.10455	0.0988406	0.0625658	0.133341	0.123318	0.110108	0.123439	0.144296	0.123919	0.121059	0.115894			0.133374	0.119439
PHE159 m7	0.0328771	0.0309437	0.00912018	0.00019105	0.0314002	0.0295026	0.0248969	0.0269213	0.0231255	0.0146633	0.0318964	0.028995	0.0262128	0.0299522	0.0264149	0.0244522	0.0274267	0.0268141			0.030934	0.0272128
PHE159 m8	0.0543519	0.0510886	0.00494832	0.000253018	0.04381	0.0411467	0.0365002	0.0396859	0.0384137	0.0241022	0.0516414	0.0483214	0.0430287	0.0482266	0.0563474	0.0486595	0.0461686	0.0447114			0.0526263	0.0462681
PHE302 m0	0.567684	0.582709	0.84793	0.985977	0.601428	0.625523	0.68004	0.656222	0.684191	0.793573	0.573615	0.605992	0.643944	0.609698	0.575917	0.627015	0.606913	0.625854			0.576193	0.62896
PHE302 m1	0.055693	0.0536063	0.0388665	0.00844055	0.0706125	0.0658044	0.0472702	0.0489103	0.0427508	0.0323843	0.0572902	0.0518338	0.0475162	0.0496749	0.0488635	0.044189	0.0545276	0.0535825			0.0508105	0.047062
PHE302 m2	0.376623	0.363684	0.113203	0.00558282	0.32796	0.308672	0.27269	0.294867	0.273059	0.174042	0.369094	0.342175	0.30854	0.340627	0.375219	0.328796	0.338559	0.320564			0.372996	0.323978
PRO-57 m0	0.194759	0.209658	0.349915	0.423878	0.284135	0.308831	0.394748	0.379093	0.396349	0.53813	0.224728	0.256693	0.363477	0.296513	0.206947	0.271268	0.256039	0.280474			0.171863	0.222754
PRO-57 m1	0.149499	0.143298	0.134524	0.122259	0.141688	0.136007	0.134031	0.134394	0.121108	0.104944	0.140103	0.137414	0.123527	0.13341	0.152611	0.141042	0.142471	0.138586			0.149708	0.142402
PRO-57 m2	0.245642	0.241608	0.213938	0.182807	0.216896	0.210546	0.189807	0.19256	0.18421	0.136627	0.239425	0.230109	0.204452	0.221052	0.24386	0.225552	0.229611	0.220819			0.259003	0.243115
PRO-57 m3	0.215857	0.212584	0.175248	0.144268	0.189654	0.182576	0.154782	0.159681	0.157502	0.116751	0.207668	0.196711	0.16381	0.183298	0.213927	0.191006	0.196134	0.191662			0.221542	0.204019
PRO-57 m4	0.116996	0.116311	0.0866739	0.0832005	0.103905	0.100782	0.0857772	0.0892661	0.0845652	0.0634797	0.112151	0.106196	0.0880294	0.100315	0.114309	0.106303	0.108748	0.10352			0.118747	0.111973
PRO-57 m5	0.077247	0.0765401	0.0397004	0.0435877	0.0637224	0.0612576	0.0408545	0.045006	0.0562663	0.0400679	0.075924	0.0728764	0.0567049	0.0654118	0.0683455	0.0648291	0.0669964	0.064938			0.0791373	0.075736
PRO-85 m0	0.241369	0.25956	0.383839	0.463333	0.326955	0.346536	0.45926	0.450148	0.432745	0.566214	0.271618	0.296215	0.402208	0.343731	0.254397	0.314894	0.299084	0.317624			0.223671	0.269233
PRO-85 m1	0.176422	0.171444	0.145315	0.120108	0.169681	0.164196	0.109635	0.100709	0.138181	0.113393	0.179176	0.172908	0.140581	0.150937	0.178058	0.159497	0.1685	0.163195			0.170652	0.162581
PRO-85 m2	0.315343	0.311835	0.27826	0.241319	0.27142	0.263411	0.260512	0.274356	0.236624	0.178371	0.292869	0.283127	0.259209	0.285418	0.3127	0.289239	0.288983	0.28243			0.338203	0.315666
PRO-85 m3	0.145511	0.137863	0.100319	0.0860879	0.132726	0.129293	0.0748993	0.0685919	0.10427	0.075446	0.1432	0.138179	0.103321	0.114862	0.139768	0.12694	0.135086	0.131682			0.138886	0.129979
PRO-85 m4	0.121356	0.119298	0.0922664	0.0891515	0.0992183	0.0965635	0.0956937	0.106195	0.08818	0.0665765	0.113137	0.10957	0.0946816	0.105051	0.115076	0.109431	0.108348	0.105068			0.128588	0.122541
PRO159 m0	0.246886	0.261686	0.375572	0.465914	0.330226	0.351077	0.462099	0.452855	0.434749	0.572452	0.271012	0.300812	0.404592	0.346869	0.25902	0.315248	0.30414	0.324682			0.231118	0.27705
PRO159 m1	0.175289	0.168162	0.13878	0.117049	0.165297	0.163608	0.104289	0.0984798	0.136482	0.106447	0.174713	0.170379	0.137839	0.147352	0.169741	0.15769	0.165516	0.16046			0.168251	0.158571
PRO159 m2	0.308239	0.308598	0.276451	0.240804	0.265324	0.25682	0.259305	0.270276	0.232147	0.1759	0.292859	0.278467	0.257337	0.281419	0.309132	0.284563	0.286471	0.276819			0.33066	0.309895
PRO159 m3	0.146535	0.14093	0.107394	0.0854128	0.133595	0.130672	0.0747095	0.0701823	0.106114	0.0773193	0.146074	0.140223	0.104707	0.115512	0.143658	0.129958	0.135603	0.131558			0.141288	0.131776
PRO159 m4	0.123051	0.120624	0.101803	0.0908199	0.105557	0.0978226	0.0995967	0.108206	0.0905081	0.0678823	0.115342	0.110119	0.0955254	0.108848	0.11845	0.112542	0.108269	0.106481			0.128682	0.122708
SER-15 m0	0.4414	0.452691	0.520046	0.487688	0.465883	0.471481	0.464291	0.471465	0.48301	0.496967	0.472284	0.458772	0.491249	0.448867	0.485844	0.47215	0.483596	0.463845			0.466739	0.474804
SER-15 m1	0.0918696	0.0940431	0.0745579	0.1169	0.0757025	0.0725567	0.0914326	0.0854799	0.0687867	0.0778294	0.0633571	0.0853527	0.0730972	0.0964382	0.0451264	0.0700161	0.0597699	0.0781947			0.0645717	0.0702308
SER-15 m2	0.0891586	0.0871557	0.0770912	0.106027	0.0808859	0.0757758	0.0905786	0.0868206	0.0727276	0.0738151	0.0708877	0.0842187	0.0713327	0.095907	0.0518749	0.0683175	0.0626795	0.0807634			0.0747721	0.0752847
SER-15 m3	0.377572	0.36611	0.328305	0.289385	0.377529	0.380186	0.353698	0.356234	0.375476	0.351388	0.393471	0.371657	0.364321	0.358788	0.417155	0.389517	0.393955	0.377197			0.393917	0.37968
SER-57 m0	0.442963	0.451646	0.465806	0.48115	0.465643	0.474207	0.465631	0.467159	0.480137	0.486845	0.475508	0.456522	0.493802	0.446549	0.483509	0.47257	0.482362	0.464536			0.46209	0.465814
SER-57 m1	0.0931643	0.0919772	0.11959	0.117237	0.0788687	0.0730636	0.0926096	0.0879601	0.0719866	0.0864854	0.065863	0.0864871	0.0754553	0.0981334	0.0525979	0.0691845	0.0639023	0.0788461			0.0745554	0.0789766
SER-57 m2	0.0948813	0.0938263	0.105059	0.108028	0.0832542	0.0805455	0.0942786	0.0905907	0.0755712	0.08208	0.0727568	0.0914401	0.0768382	0.0985081	0.0605543	0.0764181	0.0711142	0.0845423			0.0791638	0.0839206
SER-57 m3	0.368991	0.36255	0.309545	0.293585	0.372234	0.372184	0.347481	0.35429	0.372305	0.34459	0.385872	0.365551	0.353905	0.35681	0.403339	0.381827	0.382622	0.372076			0.384191	0.371289
SER-85 m0	0.465531	0.47637	0.489849	0.512464	0.500304	0.504153	0.490823	0.488485	0.503843	0.511	0.49567	0.487273	0.512661	0.471173	0.495465	0.491063	0.505268	0.487278			0.481136	0.485586
SER-85 m1	0.143159	0.141423	0.17173	0.16958	0.0935371	0.0892858	0.142048	0.135749	0.102354	0.127258	0.0976115	0.128134	0.111631	0.150863	0.0784413	0.105612	0.093293	0.117591			0.1115	0.120473
SER-85 m2	0.391311	0.382207	0.338421	0.317956	0.406159	0.406561	0.367129	0.375767	0.393804	0.361742	0.406718	0.384593	0.375708	0.377965	0.426093	0.403325	0.401439	0.395131			0.407364	0.393941
SER159 m0	0.472153	0.478471	0.491056	0.5208	0.506132	0.50925	0.49149	0.492475	0.506924	0.515156	0.49705	0.487057	0.517659	0.475215	0.501197	0.495708	0.506719	0.49221			0.487238	0.491495
SER159 m1	0.14026	0.141558	0.174114	0.165077	0.093205	0.0901426	0.144968	0.135151	0.104597	0.12303	0.0994438	0.130081	0.110803	0.150612	0.0780352	0.104963	0.0944129	0.118588			0.111102	0.120349
SER159 m2	0.387587	0.379971	0.33483	0.314123	0.400663	0.400608	0.363542	0.372373	0.388479	0.361814	0.403506	0.382862	0.371538	0.374173	0.420768	0.399329	0.398868	0.389201			0.401659	0.388156
SER302 m0	0.503661	0.505715	0.53356	0.562024	0.505097	0.509851	0.530672	0.521964	0.528219	0.547431	0.514705	0.514458	0.540827	0.522119	0.507128	0.517393	0.523113	0.515975			0.503769	0.517334
SER302 m1	0.0838265	0.0848536	0.100087	0.0925866	0.100088	0.0982538	0.0764157	0.0773133	0.0756046	0.0720497	0.0782219	0.0807053	0.0744877	0.0754531	0.0700612	0.0731027	0.0756302	0.0804548			0.077122	0.0758316
SER302 m2	0.412513	0.409432	0.366352	0.34539	0.394815	0.391895	0.392912	0.400723	0.396176	0.380519	0.407073	0.404836	0.384686	0.402428	0.422811	0.409504	0.401257	0.40357			0.419109	0.406834
THR-57 m0	0.230087	0.243535	0.322458	0.399777	0.237197	0.251562	0.350403	0.335833	0.276879	0.337304	0.249103	0.247752	0.330612	0.291669	0.242233	0.255432	0.255869	0.259758			0.239766	0.271691
THR-57 m1	0.210452	0.205353	0.198662	0.177973	0.211721	0.206196	0.215982	0.216705	0.197813	0.183854	0.204493	0.203554	0.182328	0.192231	0.207192	0.204222	0.20218	0.203786			0.204466	0.198659
THR-57 m2	0.221727	0.214611	0.16692	0.138668	0.22454	0.220269	0.0896185	0.0861658	0.204524	0.185324	0.225005	0.224388	0.182779	0.197014	0.212276	0.205785	0.2129	0.214091			0.209929	0.199108
THR-57 m3	0.194048	0.195829	0.196056	0.18008	0.194208	0.191763	0.219006	0.225193	0.185686	0.171791	0.188803	0.18812	0.179299	0.182863	0.199592	0.194579	0.19478	0.189605			0.199605	0.192882
THR-57 m4	0.143686	0.140673	0.115904	0.103502	0.132333	0.13021	0.12499	0.136103	0.135097	0.121728	0.132597	0.136187	0.124981	0.136224	0.138707	0.139981	0.134271	0.132759			0.146234	0.137659
THR-85 m0	0.281333	0.288845	0.354995	0.431409	0.292565	0.301082	0.360567	0.355258	0.321553	0.382608	0.302022	0.299666	0.374058	0.339658	0.289108	0.304506	0.305011	0.308328			0.287813	0.319193
THR-85 m1	0.272007	0.265124	0.247468	0.210665	0.272443	0.26538	0.249756	0.246699	0.249755	0.232276	0.262052	0.26504	0.233172	0.244229	0.264893	0.261756	0.259821	0.261484			0.260122	0.250838
THR-85 m2	0.263413	0.26161	0.254486	0.226881	0.262649	0.262546	0.251367	0.253063	0.252153	0.230074	0.255374	0.258441	0.230377	0.244929	0.266623	0.260805	0.26193	0.258074			0.26547	0.25064
THR-85 m3	0.183248	0.184421	0.143051	0.131045	0.172343	0.170992	0.13831	0.14498	0.17654	0.155042	0.180553	0.176852	0.162393	0.171184	0.179376	0.172933	0.173238	0.172114			0.186595	0.17933
THR159 m0	0.147545	0.151514	0.172752	0.205415	0.151094	0.153565	0.189604	0.185041	0.167147	0.186709	0.156735	0.155543	0.18641	0.173789	0.148628	0.157161	0.155897	0.157405			0.148955	0.163133
THR159 m1	0.361767	0.363446	0.390008	0.403124	0.365165	0.367308	0.396765	0.39132	0.370498	0.386838	0.365197	0.366462	0.383604	0.376592	0.362671	0.367529	0.368231	0.368297			0.363029	0.368545
THR159 m2	0.230603	0.227399	0.204641	0.182826	0.236403	0.233479	0.173928	0.17168	0.218546	0.198229	0.229026	0.228906	0.19903	0.205993	0.230027	0.224221	0.22603	0.225522			0.224805	0.218515
THR159 m3	0.260086	0.257641	0.232599	0.208636	0.247338	0.245648	0.239703	0.251959	0.243809	0.228223	0.249042	0.249089	0.230956	0.243626	0.258674	0.251089	0.249842	0.248776			0.26321	0.249808
THR302 m0	0.202046	0.206689	0.227321	0.261424	0.203207	0.206002	0.251621	0.249766	0.2234	0.244038	0.211176	0.209606	0.244542	0.232103	0.203105	0.212339	0.210294	0.211988			0.204842	0.219904
THR302 m1	0.487618	0.488293	0.5071	0.508506	0.483969	0.485734	0.520666	0.521826	0.488793	0.500184	0.485104	0.486811	0.497745	0.496718	0.487918	0.489518	0.489645	0.489049			0.491369	0.49005
THR302 m2	0.310336	0.305018	0.265579	0.230069	0.312824	0.308264	0.227713	0.228408	0.287807	0.255778	0.30372	0.303583	0.257713	0.271179	0.308976	0.298143	0.300061	0.298963			0.303789	0.290046
TYR-15 m0	0.139399	0.151098	0.560097	0.560097	0.162917	0.187992	0.225925	0.210075	0.234822	0.342852	0.143826	0.168582	0.212587	0.164747	0.146879	0.193635	0.178983	0.199275			0.151394	0.205902
TYR-15 m1	0.0470886	0.0508096	0.0733534	0.0733534	0.0552965	0.0591042	0.0547495	0.0522529	0.0538504	0.0515768	0.0485573	0.0490755	0.0503879	0.050347	0.0249231	0.0373892	0.0423509	0.0422578			0.0439008	0.0514631
TYR-15 m2	0.111116	0.102516	0.0565823	0.0565823	0.0970491	0.0973127	0.0960141	0.0981512	0.095683	0.0776314	0.106997	0.10465	0.0974097	0.10136	0.108186	0.109878	0.105965	0.104259			0.0976543	0.0963196
TYR-15 m3	0.156475	0.155319	0.066152	0.066152	0.158684	0.154397	0.139764	0.142786	0.137152	0.120319	0.157005	0.154821	0.145918	0.15388	0.175832	0.145925	0.157278	0.147209			0.157572	0.149765
TYR-15 m4	0.134647	0.134337	0.06625	0.06625	0.135671	0.124014	0.117009	0.120155	0.116406	0.099953	0.133693	0.127373	0.12606	0.125694	0.125458	0.127342	0.123974	0.130182			0.13421	0.122192
TYR-15 m5	0.123736	0.123928	0.0611888	0.0611888	0.119491	0.118442	0.111485	0.121364	0.106913	0.093822	0.128928	0.121116	0.108207	0.122951	0.14326	0.118235	0.120277	0.118531			0.124935	0.116417
TYR-15 m6	0.13152	0.127123	0.0553385	0.0553385	0.127338	0.127336	0.115579	0.118128	0.115261	0.0987081	0.129391	0.128039	0.122818	0.126803	0.126577	0.121777	0.126737	0.122537			0.133037	0.11825
TYR-15 m7	0.0760982	0.0777043	0.033952	0.033952	0.0696538	0.0692697	0.0680272	0.0707066	0.0659617	0.056312	0.075762	0.0700878	0.0691084	0.0749063	0.0689605	0.0731955	0.0750545	0.0661617			0.0766945	0.0751165
TYR-15 m8	0.0308745	0.0266293	0.0127297	0.0127297	0.0302791	0.0285016	0.0280715	0.0229479	0.027222	0.0219232	0.0269911	0.0284525	0.0234634	0.0306881	0.0233742	0.0211746	0.0219452	0.02437			0.0272536	0.0245763
TYR-15 m9	0.0490462	0.0505361	0.0143565	0.0143565	0.0436213	0.0336304	0.0433755	0.043433	0.046729	0.0369028	0.048851	0.047804	0.0440415	0.0486228	0.0565502	0.0514476	0.0474354	0.0452177			0.0533488	0.0399982
TYR-57 m0	0.138692	0.154534	0.421332	0.511392	0.159364	0.179457	0.219151	0.205226	0.226059	0.326954	0.149058	0.168636	0.206165	0.161978	0.150458	0.192341	0.175407	0.186709			0.149707	0.206272
TYR-57 m1	0.050695	0.0528886	0.0921248	0.0856563	0.0586783	0.058875	0.0584653	0.0575729	0.0567934	0.0611178	0.0525111	0.053995	0.0587097	0.0533477	0.0419147	0.0474986	0.054931	0.0540507			0.0531914	0.0561014
TYR-57 m2	0.106106	0.104025	0.0660785	0.0553008	0.0981075	0.094351	0.0945313	0.0967803	0.0931082	0.0802774	0.10185	0.101086	0.0954885	0.101382	0.11355	0.103155	0.100327	0.100184			0.102695	0.0964321
TYR-57 m3	0.152338	0.152099	0.0917792	0.0746487	0.151541	0.151888	0.136356	0.140641	0.135464	0.115713	0.151426	0.146335	0.141426	0.148469	0.148481	0.141809	0.146103	0.143533			0.1511	0.137631
TYR-57 m4	0.133384	0.129249	0.106075	0.0697348	0.129324	0.12519	0.119538	0.120682	0.116327	0.0995512	0.1294	0.128689	0.120815	0.126126	0.129098	0.122707	0.12475	0.123829			0.129848	0.120017
TYR-57 m5	0.122333	0.118781	0.0940294	0.0645917	0.120448	0.118891	0.112439	0.111751	0.109144	0.0941249	0.120984	0.117429	0.11214	0.120715	0.122823	0.115507	0.117207	0.115019			0.121462	0.112668
TYR-57 m6	0.129422	0.126826	0.073444	0.0601179	0.128118	0.122567	0.115079	0.116127	0.115392	0.0963534	0.128765	0.122483	0.116367	0.123637	0.125064	0.119011	0.123172	0.119312			0.125981	0.116528
TYR-57 m7	0.0781803	0.0754961	0.0363276	0.0398367	0.0714537	0.070883	0.069595	0.0697771	0.0685679	0.0592358	0.0770457	0.0752962	0.0709619	0.0778487	0.0834643	0.0761437	0.07673	0.0755663			0.0774078	0.073019
TYR-57 m8	0.0332931	0.033066	0.00396018	0.0184493	0.0350719	0.0323424	0.029213	0.0321959	0.0300958	0.0250491	0.0337693	0.0331318	0.0285607	0.0319609	0.0263078	0.0272241	0.0298614	0.0300172			0.0324324	0.0290295
TYR-57 m9	0.0555564	0.0530351	0.0148489	0.020272	0.0478941	0.0455547	0.0456325	0.049246	0.0490484	0.0416235	0.0551909	0.0529182	0.0493659	0.0545355	0.058839	0.0546047	0.0515119	0.0517804			0.0561758	0.0523033
TYR-85 m0	0.145733	0.159149	0.490244	0.524725	0.16702	0.184458	0.22246	0.207341	0.23275	0.333646	0.152396	0.171339	0.208925	0.167574	0.152602	0.198974	0.181291	0.189161			0.155672	0.206507
TYR-85 m1	0.0516423	0.0556072	0.0458335	0.0840464	0.0618057	0.061335	0.0646471	0.0618654	0.060141	0.0603086	0.0551565	0.057663	0.0583851	0.0553325	0.0463367	0.0502104	0.0528351	0.0570063			0.0518964	0.0557358
TYR-85 m2	0.189627	0.181447	0.148107	0.0879496	0.172615	0.168475	0.163713	0.167143	0.163377	0.143324	0.185283	0.18017	0.170451	0.182441	0.198655	0.188108	0.180081	0.174027			0.187961	0.171718
TYR-85 m3	0.104413	0.105336	0.0849098	0.0602731	0.117252	0.113294	0.105827	0.100435	0.0962544	0.0812939	0.108543	0.102272	0.100204	0.105183	0.0902865	0.0869676	0.100513	0.0997973			0.103879	0.0958746
TYR-85 m4	0.174531	0.167968	0.0931926	0.0849629	0.159515	0.15822	0.152799	0.157176	0.152476	0.131663	0.166826	0.163794	0.154086	0.165414	0.184925	0.168544	0.167988	0.164835			0.173971	0.161201
TYR-85 m5	0.0923026	0.0951318	0.0615203	0.0517112	0.104444	0.104114	0.0856873	0.0905455	0.087446	0.0719882	0.0989848	0.0947908	0.0937422	0.0952974	0.0784526	0.0755546	0.0919317	0.0906078			0.0924824	0.0870086
TYR-85 m6	0.147359	0.144013	0.0783844	0.066419	0.130637	0.127802	0.125633	0.130195	0.127514	0.110927	0.142784	0.142965	0.130041	0.141911	0.159051	0.144516	0.140353	0.138002			0.145626	0.139292
TYR-85 m7	0.0351408	0.0344048	0.0184744	0.0203432	0.0360575	0.0321665	0.0325611	0.0340688	0.0306164	0.0244522	0.0330727	0.0331177	0.0338757	0.0322054	0.0259624	0.0279804	0.0306895	0.0323149			0.0306976	0.03031
TYR-85 m8	0.0592511	0.0569426	-0.0206652	0.0195694	0.0506546	0.0501367	0.046673	0.0512297	0.0494251	0.0423966	0.0569544	0.0538881	0.0502887	0.0546413	0.0637295	0.0591444	0.0543177	0.0542488			0.0578146	0.0523534
TYR159 m0	0.141093	0.156262	0.52305	0.525704	0.162705	0.186887	0.219113	0.209914	0.235347	0.329188	0.153601	0.171141	0.212881	0.167149	0.1496	0.192228	0.181243	0.192266			0.151324	0.205698
TYR159 m1	0.0524998	0.0551036	0.0529694	0.0710349	0.060828	0.0569177	0.0595703	0.0586556	0.0560096	0.0574181	0.054044	0.0540101	0.0546213	0.0542953	0.0462451	0.0494123	0.0531107	0.0551646			0.0520976	0.0522296
TYR159 m2	0.187637	0.180539	0.114071	0.0911856	0.167923	0.17033	0.1622	0.169734	0.163078	0.144344	0.179666	0.179395	0.170544	0.180323	0.200564	0.187795	0.18404	0.176328			0.183156	0.175336
TYR159 m3	0.106706	0.105048	0.0848856	0.0630189	0.119904	0.115825	0.102644	0.101295	0.096147	0.0834609	0.109737	0.105555	0.101172	0.105032	0.0870152	0.0833574	0.100936	0.100487			0.104717	0.0955328
TYR159 m4	0.174305	0.17308	0.112609	0.0834328	0.164235	0.156001	0.15377	0.156259	0.153874	0.134071	0.170945	0.167295	0.157192	0.167432	0.192494	0.172	0.165701	0.165807			0.173722	0.161866
TYR159 m5	0.0973493	0.0943252	0.0586081	0.0537765	0.103489	0.102997	0.0913581	0.0912206	0.0837837	0.07093	0.095391	0.0914908	0.0873694	0.0941945	0.0785398	0.0786609	0.0900226	0.0854964			0.0947754	0.0856827
TYR159 m6	0.148205	0.144446	0.0647786	0.0672783	0.134137	0.127413	0.130396	0.128851	0.129236	0.112493	0.14507	0.141736	0.133893	0.141046	0.161196	0.147123	0.140235	0.139964			0.147943	0.139071
TYR159 m7	0.0340478	0.0345569	-0.00464678	0.0231718	0.0364339	0.0333714	0.0327182	0.0340222	0.0318988	0.0260968	0.0343832	0.0331604	0.0311307	0.0339514	0.0256071	0.0304756	0.0295853	0.0320496			0.0330384	0.0306453
TYR159 m8	0.058158	0.0566397	-0.0063243	0.0213976	0.0503441	0.0502581	0.0482305	0.0500477	0.0506254	0.0419985	0.0571622	0.0562169	0.0511973	0.0565765	0.0587384	0.0589483	0.0551268	0.0524377			0.0592268	0.0539389
TYR302 m0	0.535069	0.544412	0.661464	0.750547	0.541977	0.548003	0.581825	0.573069	0.586255	0.641381	0.538452	0.554387	0.575918	0.552597	0.538741	0.560714	0.554317	0.559765			0.540509	0.569032
TYR302 m1	0.0592865	0.0583399	0.0743139	0.0572035	0.0815974	0.0809929	0.0599357	0.05932	0.0571554	0.0490795	0.0623132	0.0582154	0.0545444	0.0562625	0.0544923	0.0525953	0.0624071	0.060964			0.0549673	0.054725
TYR302 m2	0.405645	0.397248	0.264222	0.19225	0.376426	0.371004	0.358239	0.367611	0.356589	0.309539	0.399234	0.387397	0.369538	0.391141	0.406767	0.38669	0.383276	0.379271			0.404524	0.376243
VAL-57 m0	0.248006	0.257263	0.289327	0.35305	0.247874	0.258538	0.313275	0.308983	0.282336	0.343541	0.278177	0.279077	0.339293	0.302012	0.245873	0.258943	0.266608	0.274973			0.252442	0.281173
VAL-57 m1	0.0690167	0.0662263	0.105254	0.0948736	0.0792788	0.0797497	0.106943	0.0966202	0.0695517	0.0627553	0.047548	0.0503001	0.0580223	0.0639562	0.0755433	0.0781506	0.0736028	0.0716874			0.0658176	0.0662856
VAL-57 m2	0.234197	0.232178	0.212013	0.190378	0.230408	0.22762	0.196204	0.203276	0.223651	0.205622	0.233037	0.230816	0.208798	0.217994	0.232837	0.226774	0.225082	0.222904			0.234198	0.224307
VAL-57 m3	0.230359	0.227652	0.202451	0.184117	0.225	0.223086	0.193142	0.195864	0.218544	0.201291	0.230063	0.22906	0.204607	0.213455	0.228174	0.223004	0.222487	0.220162			0.230611	0.220709
VAL-57 m4	0.0548933	0.0534958	0.0749671	0.0638754	0.0639285	0.0615078	0.0761067	0.0736396	0.0524921	0.0456356	0.0383618	0.0395194	0.041757	0.0496287	0.0594298	0.0605342	0.0572911	0.056989			0.0525048	0.0522242
VAL-57 m5	0.163528	0.163185	0.115988	0.113706	0.15351	0.149498	0.11433	0.121617	0.153426	0.141154	0.172813	0.171228	0.147523	0.152954	0.158143	0.152593	0.154929	0.153284			0.164426	0.155301
VAL-85 m0	0.259584	0.267715	0.301296	0.365041	0.267152	0.275322	0.324976	0.317121	0.295689	0.352182	0.288806	0.291114	0.346614	0.311049	0.253053	0.269536	0.277287	0.284694			0.264014	0.293091
VAL-85 m1	0.0799098	0.0782879	0.127437	0.106224	0.0854025	0.0879144	0.13027	0.119071	0.0803016	0.0729734	0.0543363	0.0569448	0.0682373	0.0767185	0.0907939	0.0933997	0.0850057	0.0846944			0.07672	0.0783685
VAL-85 m2	0.415852	0.413793	0.344753	0.319143	0.402239	0.397217	0.320432	0.334252	0.394022	0.36429	0.42636	0.423112	0.374529	0.386551	0.409252	0.396023	0.397666	0.392908			0.417562	0.397481
VAL-85 m3	0.0701296	0.0667823	0.0952252	0.0831091	0.0759533	0.0736762	0.100186	0.0972193	0.0662476	0.0591197	0.0487407	0.0510634	0.0546678	0.0638113	0.0779414	0.0784406	0.0734092	0.0728333			0.0666955	0.0660779
VAL-85 m4	0.174524	0.173422	0.131289	0.126484	0.169253	0.165871	0.124136	0.132337	0.163741	0.151435	0.181758	0.177765	0.155951	0.161871	0.16896	0.1626	0.166632	0.164871			0.175008	0.164982
VAL159 m0	0.263436	0.27221	0.297969	0.368698	0.270031	0.279351	0.330912	0.318849	0.299221	0.353621	0.290566	0.291248	0.350251	0.31404	0.257501	0.274618	0.281592	0.287031			0.267274	0.296292
VAL159 m1	0.0746102	0.0723563	0.118945	0.0993959	0.0823159	0.0821858	0.119633	0.113879	0.0727446	0.0674258	0.0465949	0.0495952	0.0624463	0.0712477	0.0857393	0.087729	0.0791433	0.0811893			0.0706537	0.0733237
VAL159 m2	0.414362	0.411998	0.338093	0.317427	0.400411	0.395389	0.322157	0.331336	0.394539	0.363876	0.432666	0.425262	0.372463	0.384654	0.406353	0.393038	0.395356	0.390908			0.418051	0.395382
VAL159 m3	0.075608	0.0729459	0.115622	0.0903018	0.082105	0.0806509	0.106033	0.106549	0.0732445	0.0665209	0.0516099	0.0559378	0.0624249	0.0708184	0.0837482	0.0848239	0.0802338	0.0795974			0.0714997	0.0722997
VAL159 m4	0.171983	0.17049	0.129371	0.124178	0.165137	0.162424	0.121265	0.129386	0.160251	0.148556	0.178563	0.177956	0.152415	0.15924	0.166658	0.159791	0.163675	0.161274			0.172521	0.162703
VAL302 m0	0.491236	0.496934	0.527093	0.573788	0.485071	0.494092	0.556202	0.547274	0.514639	0.559524	0.509045	0.508384	0.555069	0.529825	0.488895	0.500549	0.505447	0.507809			0.492996	0.515811
VAL302 m1	0.0786607	0.0783	0.106298	0.0952384	0.103465	0.102693	0.0861426	0.0828135	0.079845	0.0690413	0.0643545	0.0686659	0.0653543	0.0717826	0.083509	0.0847827	0.0828339	0.0853733			0.0772034	0.0764162
VAL302 m2	0.430103	0.424766	0.366609	0.330973	0.411463	0.403215	0.357655	0.369912	0.405516	0.371435	0.426601	0.42295	0.379577	0.398393	0.427596	0.414668	0.411719	0.406818			0.429801	0.407772

## Sheet: Table 5 - 2H-Glc NH4
	wt	wt	cggR	cggR	yqjI	yqjI	sdhC	sdhC	ytsJ	ytsJ	pps	pps	mdh	mdh	glcP	glcP	pgi	pgi	ccpA	ccpA	glcR	glcR
ALA-15 m0	0.664367	0.659576	0.68181	0.702972			0.673818	0.683259	0.68839	0.713068		0.641124	0.663776	0.722548	0.647	0.647					0.654682	0.671581
ALA-15 m1	0.149452	0.156174	0.152536	0.152348			0.150415	0.151333	0.13955	0.131912		0.154133	0.153583	0.144244	0.166043	0.166043					0.15212	0.152765
ALA-15 m2	0.194618	0.194684	0.171126	0.163235			0.18414	0.18588	0.18056	0.190405		0.207447	0.19925	0.175509	0.194152	0.194152					0.194307	0.179148
ALA-15 m3	-0.00399573	-0.00328465	-0.00148153	-0.00927092			-0.00368599	-0.0125362	-0.00240993	-0.0238389		3.1095e-05	-0.006215	-0.0306813	-0.000959049	-0.000959049					0.000649684	-0.000194375
ALA-15 m4	-0.0033803	-0.00569497	-0.00292017	-0.00898136			-0.00384631	-0.00706276	-0.00452036	-0.0135411		-0.00199	-0.00919031	-0.0149195	-0.00534706	-0.00534706					-0.00162277	-0.00292229
ALA-15 m5	-0.00106113	-0.00145453	-0.00107053	-0.000303492			-0.000840737	-0.000873414	-0.00156969	0.0019948		-0.000745788	-0.00120356	0.00329915	-0.000888892	-0.000888892					-0.000136778	-0.000377622
ALA-57 m0	0.613061	0.607547	0.634761	0.646412			0.622754	0.618641	0.629894	0.614718		0.590413	0.599041	0.616517	0.595614	0.595614					0.602449	0.626005
ALA-57 m1	0.173902	0.175323	0.170621	0.172912			0.17069	0.166337	0.162625	0.170467		0.175738	0.177842	0.176768	0.187216	0.187216					0.175249	0.168899
ALA-57 m2	0.210192	0.215024	0.191868	0.179594			0.203343	0.213827	0.205088	0.215392		0.229742	0.220573	0.211048	0.213173	0.213173					0.217991	0.201368
ALA-57 m3	0.00291656	0.00252091	0.00289158	0.00236134			0.0036759	0.00247496	0.00241692	0.00208504		0.00327835	0.00317342	-0.000976374	0.00403901	0.00403901					0.00346797	0.00325463
ALA-57 m4	0.000106787	-0.000184607	-4.99498e-06	-0.000850636			-0.000184755	-0.000792352	0.000136137	-0.00178938		0.000920906	-8.95654e-05	-0.00227974	-6.26304e-06	-6.26304e-06					0.00076937	0.00051512
ALA-57 m5	-0.000178669	-0.000230494	-0.000137354	-0.000428536			-0.000278028	-0.000486647	-0.000160161	-0.000872772		-9.24722e-05	-0.000539526	-0.00107634	-3.55447e-05	-3.55447e-05					7.38123e-05	-4.07438e-05
ALA-85 m0	0.614277	0.607349	0.635332	0.645854			0.626237	0.622575	0.632891	0.619574		0.597555	0.604685	0.619801	0.596874	0.596874					0.610425	0.62468
ALA-85 m1	0.171751	0.172986	0.167157	0.172825			0.165827	0.163696	0.159958	0.165123		0.171783	0.172785	0.171549	0.184679	0.184679					0.1692	0.167616
ALA-85 m2	0.212831	0.21843	0.196387	0.180867			0.206902	0.213201	0.206736	0.216967		0.228492	0.22067	0.212081	0.216319	0.216319					0.218327	0.205955
ALA-85 m3	0.00168081	0.00175285	0.00121859	0.00153967			0.00154817	0.00150731	0.00093684	5.53644e-05		0.00147872	0.00224054	-0.00144849	0.00248949	0.00248949					0.00198407	0.00153068
ALA-85 m4	-0.000539923	-0.000518011	-9.52238e-05	-0.00108557			-0.000514315	-0.000979113	-0.000520936	-0.00171926		0.000690499	-0.000380728	-0.00198226	-0.000361379	-0.000361379					6.44044e-05	0.000218368
ALA159 m0	0.602689	0.595973	0.624112	0.63318			0.613624	0.607816	0.615514	0.605066		0.567969	0.591716	0.597668	0.587356	0.587356					0.543454	0.578379
ALA159 m1	0.168157	0.171266	0.164499	0.169119			0.161977	0.162888	0.159604	0.162479		0.179412	0.169199	0.171179	0.181418	0.181418					0.199288	0.184367
ALA159 m2	0.224811	0.228027	0.207127	0.193723			0.218857	0.224944	0.22034	0.229432		0.247313	0.234985	0.230411	0.225752	0.225752					0.251564	0.232485
ALA159 m3	0.00272049	0.00334808	0.00283264	0.00285916			0.00399706	0.00320587	0.0030927	0.00182241		0.00359621	0.00233443	0.00041342	0.00400337	0.00400337					0.00383413	0.00296317
ALA159 m4	0.00162228	0.00138645	0.00142902	0.00111937			0.00154505	0.00114653	0.00145006	0.00120084		0.00170925	0.00176578	0.000328719	0.00147032	0.00147032					0.0018594	0.00180488
ASP-15 m0	0.969824	0.989084	0.947555	0.977152			0.945603	0.985292	0.972647	1.08266		0.971314	1.00683	1.05325	0.967419	0.967419					0.974681	0.960587
ASP-15 m1	0.0477395	0.0329524	0.0606514	0.0445263			0.0680474	0.0482333	0.0433029	-0.0154718		0.0375904	0.0261494	0.00524979	0.0466406	0.0466406					0.0340391	0.0455306
ASP-15 m2	-0.00837083	-0.0098478	-0.000464329	-0.00904566			-0.00286168	-0.0112727	-0.00745343	-0.0454747		-0.00121907	-0.0174501	-0.0404925	-0.00482508	-0.00482508					-0.002953	-0.000111073
ASP-15 m3	-0.00609456	-0.00975892	-0.00455939	-0.0110681			-0.00759344	-0.0178846	-0.00670461	-0.0306011		-0.0057821	-0.00992471	-0.0218425	-0.00615079	-0.00615079					-0.00413037	-0.00348295
ASP-15 m4	-0.00309776	-0.00242976	-0.00318235	-0.00156411			-0.00319534	-0.00436831	-0.00179158	0.00888423		-0.00190369	-0.00560653	0.0038361	-0.00308336	-0.00308336					-0.00163693	-0.00252406
ASP-57 m0	0.950072	0.954611	0.934984	0.940375			0.911171	0.92696	0.951511	0.966324		0.95455	0.948397	0.95511	0.945151	0.945151					0.952808	0.952431
ASP-57 m1	0.0471458	0.0425716	0.0579635	0.0572269			0.080572	0.0703713	0.0450618	0.0448088		0.0412528	0.0515168	0.0507671	0.0529236	0.0529236					0.0423056	0.0433731
ASP-57 m2	0.00286132	0.0036838	0.00587685	0.00379909			0.00957717	0.00534137	0.00410699	-0.00431694		0.00427493	0.00223031	0.000856976	0.00267517	0.00267517					0.00459858	0.00374515
ASP-57 m3	0.000267032	-0.000129875	0.00129133	-0.000416991			-0.000669504	-0.00133378	-0.000158718	-0.00432848		0.000138109	-0.00109353	-0.00386963	-0.000713222	-0.000713222					0.000602146	0.000798246
ASP-57 m4	-0.000346114	-0.000736615	-0.000115315	-0.00098426			-0.000650999	-0.00133908	-0.000520714	-0.00248704		-0.000215506	-0.00105032	-0.00286441	-3.67223e-05	-3.67223e-05					-0.000314088	-0.000347755
ASP-85 m0	0.965499	0.961485	0.944243	0.953717			0.926037	0.941909	0.964246	0.988253		0.967895	0.965253	0.97195	0.958569	0.958569					0.969876	0.957395
ASP-85 m1	0.0313644	0.0367344	0.0501991	0.0442839			0.0678737	0.0560257	0.032465	0.0250941		0.0305663	0.0342408	0.0389988	0.0397329	0.0397329					0.0275378	0.0386159
ASP-85 m2	0.00345669	0.00267799	0.00504171	0.00361003			0.00625702	0.00431696	0.00388901	-0.00758834		0.00203453	0.00224499	-0.00626985	0.0021223	0.0021223					0.00182226	0.00406884
ASP-85 m3	-0.000320482	-0.000897327	0.000515948	-0.00161096			-0.000167242	-0.00225138	-0.000600125	-0.00575871		-0.000495636	-0.00173836	-0.00467872	-0.000423779	-0.000423779					0.000764342	-7.97877e-05
ASP159 m0	0.951155	0.948377	0.930452	0.941215			0.915641	0.926682	0.949489	0.967692		0.957	0.943928	0.960259	0.944001	0.944001					0.954101	0.944395
ASP159 m1	0.038681	0.0406984	0.0542054	0.0462117			0.0696659	0.0626147	0.0377591	0.0326688		0.0320559	0.0440981	0.0376398	0.0448341	0.0448341					0.0337157	0.0425989
ASP159 m2	0.00269477	0.00392515	0.00687469	0.00641732			0.00746064	0.00428579	0.00589199	-0.00229766		0.00322927	0.00572811	-0.00174673	0.00396358	0.00396358					0.00422083	0.00474907
ASP159 m3	0.00746976	0.00699906	0.00846763	0.00615588			0.00723267	0.00641755	0.00686015	0.0019371		0.00771498	0.00624538	0.00384815	0.00720096	0.00720096					0.00796257	0.00825713
GLU-15 m0	0.79199	0.796441	0.806656	0.836594			0.834835	0.861195	0.802172	0.891403		0.762435	0.80601	0.866559	0.779395	0.779395					0.788077	0.771825
GLU-15 m1	0.17537	0.175292	0.164569	0.15588			0.141548	0.140149	0.169953	0.147697		0.194224	0.173752	0.149809	0.186911	0.186911					0.17255	0.187888
GLU-15 m2	0.0414931	0.0387074	0.0337916	0.0197099			0.0317487	0.0130213	0.0369111	-0.00741512		0.0489979	0.0379852	0.0119863	0.0416673	0.0416673					0.0455373	0.0453832
GLU-15 m3	-0.00448285	-0.00610509	-0.00204384	-0.00599683			-0.00379241	-0.00886592	-0.00494968	-0.0325735		-0.00165849	-0.0124152	-0.0225503	-0.00258889	-0.00258889					-0.00199307	-0.00116976
GLU-15 m4	-0.00284521	-0.00354803	-0.00197643	-0.00625229			-0.00331535	-0.00651667	-0.00309066	-0.00323988		-0.00237267	-0.00504704	-0.0108061	-0.00450053	-0.00450053					-0.00301746	-0.00242561
GLU-15 m5	-0.0019424	-0.00110599	-0.000752218	-0.000943846			-0.00148035	0.000167337	-0.00126892	0.00414012		-0.00152569	-0.00127398	0.00442507	-0.00118942	-0.00118942					-0.00109132	-0.00138024
GLU-15 m6	0.000417521	0.000318848	-0.000243811	0.0010096			0.000456453	0.000850203	0.000273435	-1.16252e-05		-0.000100378	0.000988815	0.000577199	0.000305193	0.000305193					-6.1553e-05	-0.000120732
GLU-57 m0	0.775427	0.776996	0.801985	0.8096			0.817374	0.831343	0.790843	0.82004		0.761595	0.7814	0.795947	0.772116	0.772116					0.779707	0.771765
GLU-57 m1	0.177118	0.176952	0.154146	0.155831			0.145116	0.141619	0.16533	0.154829		0.184624	0.176578	0.170442	0.180163	0.180163					0.171702	0.178084
GLU-57 m2	0.0465902	0.0451444	0.040047	0.0343776			0.0363159	0.0272122	0.0427739	0.0295969		0.0507021	0.042434	0.037028	0.0459197	0.0459197					0.046141	0.0467976
GLU-57 m3	0.00134436	0.00174551	0.00399199	0.00154			0.00167979	0.00128006	0.0016683	-0.00153559		0.0035363	0.00102566	0.000228293	0.00230348	0.00230348					0.00279554	0.00353728
GLU-57 m4	-0.000122304	-0.000458256	0.000147322	-0.000952793			-0.000167448	-0.000864758	-0.000188945	-0.00193363		-7.77252e-05	-0.000655217	-0.00231252	-0.000112799	-0.000112799					-7.6201e-05	0.00014081
GLU-57 m5	-0.000249093	-0.000249127	-0.000327002	-0.000281448			-0.00019978	-0.000525694	-0.000314882	-0.000959972		-0.000310569	-0.000593136	-0.00132687	-0.000284307	-0.000284307					-0.000184342	-0.000227103
GLU-57 m6	-0.000108452	-0.000130547	9.65262e-06	-0.000114543			-0.000118194	-6.36376e-05	-0.000110811	-3.65907e-05		-6.95389e-05	-0.000188623	-6.23635e-06	-0.000105107	-0.000105107					-8.55684e-05	-9.7488e-05
GLU-85 m0	0.785745	0.787228	0.805618	0.823047			0.831204	0.849903	0.801664	0.856505		0.756852	0.797853	0.833362	0.782476	0.782476					0.787894	0.773387
GLU-85 m1	0.179307	0.184191	0.162555	0.162727			0.145912	0.141779	0.167813	0.156585		0.20063	0.175981	0.170515	0.183456	0.183456					0.175748	0.186562
GLU-85 m2	0.0405882	0.0357142	0.0331983	0.0221724			0.027198	0.0156197	0.0350273	0.00442984		0.0443048	0.0344408	0.0110045	0.0382275	0.0382275					0.0376354	0.0416838
GLU-85 m3	-0.00198606	-0.00350482	0.00107082	-0.00481161			-0.00130088	-0.00338136	-0.000665019	-0.0118541		0.000390084	-0.00400045	-0.00882852	-0.00140105	-0.00140105					0.00126165	0.000512438
GLU-85 m4	-0.00282924	-0.0019603	-0.0015975	-0.00218675			-0.00231875	-0.00284802	-0.00265158	-0.0072195		-0.00110672	-0.00343097	-0.00640037	-0.00163514	-0.00163514					-0.00162606	-0.00104939
GLU-85 m5	-0.00082539	-0.00166789	-0.00084504	-0.000948			-0.000694612	-0.00107266	-0.0011881	0.0015543		-0.00106965	-0.000843351	0.000347325	-0.00112317	-0.00112317					-0.000912859	-0.0010953
GLU159 m0	0.779871	0.778677	0.803228	0.817425			0.826681	0.835495	0.795102	0.826798		0.760559	0.782186	0.796445	0.774456	0.774456					0.783048	0.773061
GLU159 m1	0.177046	0.179874	0.157473	0.153414			0.140394	0.139846	0.164804	0.153923		0.190314	0.177501	0.17323	0.181439	0.181439					0.173799	0.181398
GLU159 m2	0.0434449	0.041933	0.0374845	0.029666			0.0331636	0.0257902	0.0401829	0.0259377		0.0484654	0.0408441	0.0359405	0.043805	0.043805					0.042199	0.0443425
GLU159 m3	0.000273824	0.000173835	0.00191909	0.000671215			0.000189233	-0.000103057	0.000321715	-0.00422681		0.000996573	0.000562978	-0.00234449	0.000759178	0.000759178					0.00131545	0.00139595
GLU159 m4	-0.000416542	-0.000410781	-4.10987e-05	-0.00090982			-0.000294428	-0.000819278	-0.000148264	-0.00198268		-0.000138051	-0.000917751	-0.00248369	-0.000295516	-0.000295516					-0.000243886	-0.000204519
GLU159 m5	-0.000218549	-0.000247458	-6.34036e-05	-0.000265859			-0.000133034	-0.000208888	-0.000262162	-0.000449607		-0.000196778	-0.000176539	-0.000786865	-0.000163493	-0.000163493					-0.000118229	6.60928e-06
GLY-57 m0	1.0071	1.00341	0.99778	1.00694			1.00701	1.00539	1.00482	1.01491		1.00374	0.990783	0.949221	1.00154	1.00154					1.00263	0.996773
GLY-57 m1	-0.00757184	-0.00387047	-0.00101338	-0.00662874			-0.0068319	-0.00360728	-0.00573579	-0.0101727		-0.00632841	0.00201304	0.0300073	-0.00294444	-0.00294444					-0.00554683	-0.00019613
GLY-57 m2	-0.000422835	-0.000188041	0.00128802	-0.000936316			-0.0008275	-0.00214227	-0.000348639	-0.00450662		0.00114621	-0.000135748	-0.0181888	0.000317891	0.000317891					0.00114317	0.00237245
GLY-57 m3	0.00089021	0.000652029	0.00194558	0.00062276			0.000651011	0.000362928	0.00126854	-0.000231038		0.00144478	0.00733993	0.0389605	0.00108933	0.00108933					0.00177759	0.00105019
GLY-85 m0	1.02203	1.02078	1.01902	1.02175			1.02227	1.02446	1.02284	1.02603		1.02243	1.02127	1.05766	1.02092	1.02092					1.01995	1.01468
GLY-85 m1	-0.0206656	-0.0208678	-0.0185302	-0.0205636			-0.0224145	-0.0233784	-0.0221797	-0.0218433		-0.0227536	-0.0205054	-0.0356926	-0.0206377	-0.0206377					-0.0204177	-0.0163818
GLY-85 m2	-0.00136112	8.48135e-05	-0.000490846	-0.00118499			0.000145676	-0.00107762	-0.000659316	-0.00418362		0.000327415	-0.000763378	-0.0219709	-0.000281007	-0.000281007					0.000465601	0.0016969
GLY159 m0	1.03224	0.942821	0.793704	1.03065			1.03177	1.03144	1.02908	1.03842		1.03116	0.78923	0.966058	0.954317	0.954317					1.02892	0.795007
GLY159 m1	0.0144433	0.0150152	0.0114407	0.0162291			0.014969	0.0153411	0.0179855	0.00751368		0.0156514	0.0154358	0.0395228	0.0112123	0.0112123					0.0181599	0.0124618
GLY159 m2	-0.0466821	0.0421635	0.194855	-0.0468752			-0.0467389	-0.0467792	-0.0470651	-0.0459329		-0.0468127	0.195334	-0.00558073	0.0344711	0.0344711					-0.0470839	0.192531
ILE-15 m0	0.346811	0.364906	0.341216	0.344955			0.418811	0.466163	0.392684	0.453751		0.345946	0.396926	0.401664	0.436076	0.436076					0.34952	0.346938
ILE-15 m1	0.302424	0.301421	0.323806	0.355464			0.287854	0.287593	0.292398	0.294629		0.29504	0.285164	0.293311	0.28143	0.28143					0.290206	0.292727
ILE-15 m2	0.246917	0.245708	0.235718	0.236952			0.221935	0.203898	0.237288	0.229054		0.248512	0.235578	0.257053	0.227572	0.227572					0.245297	0.244859
ILE-15 m3	0.101347	0.0919796	0.0928903	0.0736223			0.0732386	0.0521356	0.0794582	0.0477602		0.103767	0.0878003	0.068027	0.0626359	0.0626359					0.104873	0.107422
ILE-15 m4	0.0092153	0.00485443	0.0129794	-0.00340204			0.00506324	-0.000116593	0.00533392	-0.0222164		0.0125732	0.00116787	-0.011317	-0.00245377	-0.00245377					0.0139365	0.012238
ILE-15 m5	-0.00454842	-0.00850199	-0.00530841	-0.00829589			-0.00623071	-0.0115553	-0.00634059	-0.00499674		-0.00441718	-0.00595876	-0.0111319	-0.00516586	-0.00516586					-0.00272494	-0.00237658
ILE-15 m6	-0.00294045	-0.00105557	-0.00174676	0.000220998			-0.00126335	0.00143962	-0.00145347	0.00196976		-0.00175272	-0.00126724	0.00203805	-0.000522816	-0.000522816					-0.00103004	-0.00202314
ILE-15 m7	0.000691762	0.000703223	0.000374429	0.00054555			0.000585485	0.000575753	0.000618711	0.000156287		0.000238899	0.000579434	0.000506233	0.000442368	0.000442368					-0.000201037	8.45667e-05
ILE-15 m8	0.000130934	2.02377e-05	9.77059e-05	-4.18325e-05			3.88888e-05	-0.000119269	4.82807e-05	-0.000111378		0.000115891	4.26073e-05	-0.000142896	7.81446e-06	7.81446e-06					0.000124144	0.000148485
ILE-15 m9	-4.64065e-05	-3.79902e-05	-2.4794e-05	-2.52772e-05			-3.35027e-05	-2.00559e-05	-3.60005e-05	-7.08333e-07		-1.84298e-05	-3.37398e-05	-1.53086e-05	-2.40787e-05	-2.40787e-05					6.27775e-06	-1.25329e-05
ILE-15 m10	-3.49524e-06	1.23154e-06	-3.61803e-06	3.38149e-06			1.07126e-07	6.79434e-06	-1.9555e-07	5.10627e-06		-5.06445e-06	-1.05177e-07	7.52536e-06	9.76681e-07	9.76681e-07					-7.4542e-06	-7.11014e-06
ILE-15 m11	2.37468e-06	1.66973e-06	1.34563e-06	9.5155e-07			1.53946e-06	4.68936e-07	1.67546e-06	-2.65585e-07		1.13813e-06	1.57192e-06	2.21884e-07	1.05947e-06	1.05947e-06					1.19987e-07	9.96458e-07
ILE-57 m0	0.579813	0.587905	0.581287	0.58768			0.627373	0.65054	0.60866	0.634029		0.582288	0.60154	0.605445	0.636611	0.636611					0.58615	0.584467
ILE-57 m1	0.185381	0.187471	0.194073	0.210102			0.173414	0.162508	0.175076	0.17254		0.178957	0.185045	0.189277	0.170883	0.170883					0.175806	0.176803
ILE-57 m2	0.155775	0.154033	0.148301	0.14201			0.136603	0.131524	0.150096	0.141877		0.156478	0.148005	0.1466	0.144048	0.144048					0.153901	0.155206
ILE-57 m3	0.0678997	0.0623836	0.0640456	0.0540683			0.054095	0.049641	0.0580681	0.0494765		0.0697411	0.0570342	0.054036	0.0443054	0.0443054					0.0714816	0.070935
ILE-57 m4	0.0115831	0.00894106	0.0122404	0.00750363			0.00916765	0.00726393	0.00834402	0.00466671		0.0123958	0.00891495	0.0062477	0.00482418	0.00482418					0.0123265	0.01229
ILE-57 m5	-8.89237e-05	-0.000266732	0.000181949	-0.000808266			-0.000283692	-0.000934565	0.000196073	-0.00217638		0.000458875	-0.000101939	-0.00115996	-0.000451196	-0.000451196					0.000460054	0.000368237
ILE-57 m6	-0.0002398	-0.000404083	-2.42511e-05	-0.000464949			-0.000316227	-0.000488434	-0.00035365	-0.000514128		-0.000250315	-0.000379278	-0.000381786	-0.000216348	-0.000216348					-9.35762e-05	-4.77739e-05
ILE-57 m7	-0.000133364	-8.52536e-05	-7.32834e-05	-0.000150015			-6.24884e-05	-0.000107889	-0.000104829	7.07517e-05		-6.75813e-05	-7.29144e-05	-0.000114095	-3.97974e-06	-3.97974e-06					-1.85012e-05	-2.45811e-05
ILE-57 m8	-2.19977e-06	1.53087e-05	-4.58304e-05	5.61097e-05			3.1551e-06	5.2272e-05	1.04597e-05	3.74632e-05		-6.88944e-06	8.61378e-06	4.80389e-05	-3.18929e-06	-3.18929e-06					-1.52144e-05	-1.55698e-05
ILE-57 m9	1.26669e-05	7.59732e-06	1.3237e-05	6.98579e-06			7.14522e-06	4.68831e-06	8.92442e-06	-4.71822e-06		5.26502e-06	7.32235e-06	5.42976e-06	3.26471e-06	3.26471e-06					-4.39459e-07	-2.26797e-07
ILE-57 m10	-4.67986e-07	-1.14122e-06	2.05588e-06	-3.61174e-06			-4.23043e-07	-3.22545e-06	-9.29338e-07	-1.81031e-06		6.21976e-07	-7.16917e-07	-3.10449e-06	1.12065e-07	1.12065e-07					1.63608e-06	2.58648e-05
ILE-57 m11	-6.83281e-07	-3.73499e-07	-8.99447e-07	-1.44589e-07			-3.99151e-07	-5.74813e-08	-4.49288e-07	3.05962e-07		-3.38887e-07	-3.88522e-07	-1.00224e-07	-2.25911e-07	-2.25911e-07					-7.3559e-08	-6.51847e-06
ILE-85 m0	0.329874	0.33616	0.323795	0.330799			0.394425	0.429841	0.372781	0.398398		0.327571	0.369908	0.376647	0.410671	0.410671					0.329393	0.329468
ILE-85 m1	0.29322	0.302366	0.316041	0.342488			0.280034	0.268616	0.281534	0.282593		0.290775	0.281638	0.286316	0.276838	0.276838					0.290169	0.289567
ILE-85 m2	0.248572	0.245639	0.234479	0.226226			0.221704	0.210513	0.237973	0.233665		0.249088	0.237988	0.237744	0.234112	0.234112					0.247622	0.247478
ILE-85 m3	0.109055	0.101534	0.103661	0.088747			0.0889741	0.0803041	0.0931021	0.0803231		0.111876	0.0960297	0.0903832	0.0704092	0.0704092					0.111509	0.112201
ILE-85 m4	0.0190695	0.0142834	0.0194955	0.0127491			0.0145174	0.0122896	0.0138882	0.0077296		0.0194772	0.0145271	0.0110141	0.00776494	0.00776494					0.0193254	0.0194444
ILE-85 m5	0.00014195	0.000204601	0.00129078	-0.00044642			0.000510787	-0.000573057	0.000703233	-0.00182963		0.000836391	-0.000283332	-0.00129658	-0.000229939	-0.000229939					0.00131192	0.0011392
ILE-85 m6	-0.000331724	-0.000439933	-0.000195679	-0.000604514			-0.000415159	-0.000857402	-0.000426522	-0.000939932		-0.000146971	-0.000347776	-0.000676405	-0.000270142	-0.000270142					-0.000126052	-0.000154232
ILE-85 m7	-0.000127089	-0.000115875	1.66941e-05	-0.000155593			-0.000222238	-0.000229329	-0.000133343	-8.43409e-06		-7.78039e-05	-1.57721e-05	-0.000219464	-3.44569e-05	-3.44569e-05					-4.34741e-05	-5.58549e-06
ILE-85 m8	-2.95385e-05	-6.52844e-06	-6.57106e-05	4.07148e-05			1.76418e-05	9.24922e-05	-7.96213e-06	7.65644e-05		-7.54299e-05	-3.27719e-05	8.39531e-05	-9.24377e-06	-9.24377e-06					1.0721e-05	-1.24433e-05
ILE-85 m9	1.73173e-05	1.34243e-05	0.00066573	1.04334e-05			1.67477e-05	9.28747e-06	1.42429e-05	-2.48993e-06		1.91059e-05	1.00962e-05	9.61199e-06	6.93483e-06	6.93483e-06					6.05252e-05	8.46002e-05
ILE-85 m10	0.000538637	0.000362583	0.00081677	0.000147245			0.000437568	-5.64212e-06	0.000572033	-4.00245e-06		0.000656937	0.000578036	-5.3145e-06	0.000741856	0.000741856					0.000768302	0.000790334
ILE159 m0	0.335997	0.340252	0.329459	0.331503			0.402236	0.43183	0.371312	0.402322		0.334138	0.378655	0.377378	0.414012	0.414012					0.334788	0.335959
ILE159 m1	0.287982	0.297753	0.312501	0.336794			0.27812	0.263955	0.279739	0.274985		0.286445	0.276067	0.283768	0.272413	0.272413					0.289462	0.284298
ILE159 m2	0.24637	0.246309	0.232331	0.228533			0.216745	0.208255	0.239177	0.230281		0.247455	0.232743	0.234243	0.234202	0.234202					0.243177	0.246879
ILE159 m3	0.109585	0.100115	0.104254	0.0882611			0.0869679	0.0823869	0.0948644	0.0827382		0.111414	0.0968105	0.0926341	0.070645	0.070645					0.111911	0.111926
ILE159 m4	0.0192263	0.0149718	0.019609	0.0143528			0.0149157	0.0132222	0.0141886	0.0100964		0.0192214	0.0142655	0.0117438	0.00801051	0.00801051					0.0189316	0.0190766
ILE159 m5	0.00063686	0.000451631	0.00124587	0.00040131			0.000968291	0.000465859	0.000604419	-0.000154851		0.000904283	0.000869978	0.000159165	0.000372105	0.000372105					0.00117393	0.00128564
ILE159 m6	9.89426e-05	3.95079e-05	0.000143772	2.35593e-05			-2.07898e-05	-0.000281964	8.25271e-06	-0.000377402		0.000141336	0.000151008	-0.000155563	0.000109801	0.000109801					0.000241623	0.000213558
ILE159 m7	0.000126513	0.000145281	0.000340237	0.000172943			9.60118e-05	0.000200471	0.000142685	0.000120321		0.000164401	0.000394257	0.00028334	0.000219377	0.000219377					0.000145357	0.000176696
ILE159 m8	-1.97939e-05	-3.8526e-05	1.38279e-05	-4.23633e-05			-2.87844e-05	-3.22416e-05	-3.69861e-05	-7.71513e-06		2.37738e-05	-1.63772e-05	-5.23111e-05	8.39376e-06	8.39376e-06					4.91107e-05	4.26776e-05
ILE159 m9	-3.59195e-06	-5.09026e-07	3.32575e-05	-1.04276e-06			2.63463e-07	-2.66012e-06	-5.3878e-07	-2.55633e-06		3.51338e-05	2.67171e-05	-3.55826e-06	-1.34261e-05	-1.34261e-05					4.77362e-05	3.45967e-05
ILE159 m10	9.24767e-07	1.19268e-06	7.0071e-05	1.33913e-06			8.45199e-07	1.0903e-06	1.14452e-06	3.29657e-07		5.73271e-05	3.3482e-05	1.76755e-06	2.11927e-05	2.11927e-05					7.25022e-05	0.000107946
ILE302 m0	0.703284	0.706969	0.703149	0.698394			0.752451	0.776654	0.730609	0.751369		0.709281	0.720657	0.720128	0.751988	0.751988					0.716073	0.713271
ILE302 m1	0.20813	0.208638	0.218026	0.23309			0.19011	0.175568	0.192802	0.186644		0.201114	0.204568	0.208033	0.184017	0.184017					0.197737	0.198797
ILE302 m2	0.088586	0.0843928	0.0788246	0.0685162			0.0574391	0.0477772	0.076589	0.0619871		0.0896048	0.0747756	0.0718384	0.0639952	0.0639952					0.0861898	0.0879321
LEU-15 m0	0.344414	0.365566	0.412431	0.461436			0.489062	0.609167	0.382669	0.445524		0.331333	0.429622	0.434804	0.360422	0.360422					0.332793	0.331127
LEU-15 m1	0.183059	0.180726	0.196319	0.206138			0.158704	0.145057	0.177139	0.178233		0.18248	0.161091	0.163779	0.200463	0.200463					0.181285	0.1833
LEU-15 m2	0.329412	0.336139	0.291576	0.282401			0.259371	0.21278	0.307537	0.316182		0.332787	0.297405	0.321794	0.313506	0.313506					0.326629	0.330063
LEU-15 m3	0.0920556	0.079541	0.0678186	0.043153			0.070211	0.0285703	0.0907056	0.0452058		0.101343	0.0733539	0.0601865	0.0891018	0.0891018					0.102827	0.0894863
LEU-15 m4	0.057963	0.0453043	0.0361977	0.0134692			0.028697	0.0124065	0.0487092	0.0299073		0.0550478	0.0485536	0.0310523	0.042006	0.042006					0.0588851	0.0699784
LEU-15 m5	-0.00406216	-0.00504771	-0.00206175	-0.00518387			-0.0039082	-0.00801859	-0.00378574	-0.014885		8.8506e-05	-0.00623185	-0.00937884	-0.00254495	-0.00254495					-0.000826839	-0.00123559
LEU-15 m6	-0.00258871	-0.0022221	-0.00218946	-0.00206936			-0.00243855	-0.000502865	-0.00299881	-0.00117631		-0.00283552	-0.00460176	-0.00329382	-0.00297206	-0.00297206					-0.00107767	-0.00172209
LEU-15 m7	-0.000517916	-0.000199704	-0.000287389	0.000615585			0.000165003	0.000577785	-0.000211462	0.00106844		-0.000440683	0.000619166	0.000998159	-0.000212898	-0.000212898					-0.000593995	-0.0013472
LEU-15 m8	0.000262413	0.000199531	0.000198952	7.84868e-05			0.000159677	-1.24499e-05	0.000247061	-1.2786e-05		0.000184159	0.000240994	0.000117682	0.000243167	0.000243167					3.63348e-05	0.000308383
LEU-15 m9	1.94154e-05	4.36213e-06	7.38733e-06	-3.80597e-05			-1.62854e-05	-2.83783e-05	1.53467e-06	-5.26202e-05		2.48925e-05	-4.60317e-05	-5.98744e-05	7.63422e-07	7.63422e-07					5.02696e-05	6.47682e-05
LEU-15 m10	-1.55934e-05	-1.11778e-05	-1.11876e-05	-1.39249e-06			-7.31255e-06	2.35086e-06	-1.32996e-05	3.92479e-06		-1.09354e-05	-9.09168e-06	-1.84146e-06	-1.29781e-05	-1.29781e-05					-4.83692e-06	-2.15383e-05
LEU-15 m11	-8.87016e-08	3.72171e-07	2.63159e-07	1.8416e-06			1.14996e-06	1.13624e-06	6.3678e-07	2.1189e-06		-7.60768e-07	2.62175e-06	2.84737e-06	6.73446e-07	6.73446e-07					-2.47635e-06	-1.88027e-06
LEU-57 m0	0.379864	0.387534	0.437649	0.473371			0.503724	0.594241	0.410822	0.435637		0.374985	0.444656	0.445786	0.389934	0.389934					0.37417	0.364434
LEU-57 m1	0.166096	0.174329	0.18231	0.196831			0.154644	0.142492	0.167479	0.16851		0.171708	0.155328	0.158968	0.186956	0.186956					0.169929	0.168277
LEU-57 m2	0.302787	0.304384	0.268296	0.252428			0.239729	0.200831	0.285645	0.280932		0.300164	0.268217	0.273419	0.287307	0.287307					0.301838	0.30201
LEU-57 m3	0.0866602	0.0804428	0.0707389	0.0568746			0.0640619	0.0446043	0.0795781	0.0733388		0.0903534	0.077092	0.0753657	0.0847228	0.0847228					0.0877839	0.0912223
LEU-57 m4	0.0638038	0.0533951	0.0401846	0.0214617			0.0376912	0.0196836	0.0559199	0.0439302		0.0606269	0.0541275	0.0479761	0.0497798	0.0497798					0.0645486	0.0714456
LEU-57 m5	0.00122325	0.000585012	0.000929305	-0.00033662			0.000823879	-0.000931535	0.00120079	-0.000404712		0.0022193	0.00127196	-0.000446691	0.00183942	0.00183942					0.00183943	0.00273147
LEU-57 m6	-0.000246057	-0.000404097	-4.48058e-05	-0.000440906			-0.000426365	-0.000739436	-0.000383225	-0.00144954		2.31306e-05	-0.000361311	-0.000784954	-0.000353681	-0.000353681					-8.12806e-05	-3.30313e-05
LEU-57 m7	-0.000107868	-0.000182763	-3.10635e-05	-0.000220924			-0.000217875	-0.000271609	-0.000153374	-0.000688334		-4.86965e-05	-0.000253353	-0.000297746	-0.00015916	-0.00015916					-2.06996e-05	-5.24627e-05
LEU-57 m8	-9.99174e-05	-0.000121546	-2.90104e-05	1.68623e-05			-5.82588e-05	8.32018e-05	-0.000149463	0.000171036		-1.53349e-05	-0.000119547	-1.37132e-05	-3.70786e-05	-3.70786e-05					2.1009e-05	-1.58011e-05
LEU-57 m9	1.32213e-05	3.52832e-05	-7.59639e-06	1.77637e-05			2.77919e-05	1.36501e-05	3.65758e-05	3.52274e-05		-2.22693e-05	3.91001e-05	3.06296e-05	6.79074e-06	6.79074e-06					-3.30616e-05	-2.6084e-05
LEU-57 m10	7.0433e-06	5.78722e-06	4.05666e-06	-1.79976e-06			2.33337e-06	-5.46457e-06	7.4631e-06	-1.15965e-05		5.56171e-06	5.45131e-06	-3.87092e-07	3.69391e-06	3.69391e-06					4.50543e-06	6.37013e-06
LEU-57 m11	-1.20614e-06	-2.44545e-06	2.24732e-07	-8.71357e-07			-1.74352e-06	-3.78424e-07	-2.64498e-06	-1.09586e-06		1.0507e-06	-2.60557e-06	-1.72765e-06	-5.70652e-07	-5.70652e-07					1.75162e-06	1.23406e-06
LEU-85 m0	0.331804	0.336798	0.386969	0.426187			0.461994	0.562449	0.362433	0.385626		0.32065	0.387077	0.391053	0.343229	0.343229					0.322238	0.308944
LEU-85 m1	0.178275	0.187573	0.198014	0.209971			0.16591	0.148847	0.17945	0.180702		0.185481	0.161114	0.167697	0.199239	0.199239					0.185234	0.182913
LEU-85 m2	0.327438	0.330923	0.289325	0.275191			0.260114	0.220297	0.308172	0.306296		0.330393	0.304675	0.305645	0.309648	0.309648					0.327192	0.32777
LEU-85 m3	0.0920392	0.0861578	0.0745419	0.0603404			0.0687279	0.0471299	0.0857728	0.0797669		0.0930107	0.0809672	0.0797037	0.0911742	0.0911742					0.0945371	0.0995299
LEU-85 m4	0.0676231	0.0560857	0.0427425	0.0248993			0.0406012	0.0206748	0.0586793	0.0480592		0.066581	0.0628141	0.0559463	0.0537204	0.0537204					0.0655778	0.0752992
LEU-85 m5	0.0012924	0.00171948	0.00129195	-0.000297704			0.00111463	-0.00035408	0.00147086	-0.0012384		0.00206569	0.0013057	0.000132188	0.00165947	0.00165947					0.00254429	0.00338556
LEU-85 m6	-0.00022115	-0.000443339	-9.81988e-05	-0.000355604			-0.000300231	-0.0005855	-0.000306599	-0.00139865		7.10482e-06	-0.000262631	-0.00100826	5.61374e-05	5.61374e-05					7.60586e-05	8.22386e-05
LEU-85 m7	0.0016012	0.00108468	0.00615699	0.00413066			0.00161486	0.00194019	0.00398451	0.00302217		0.00140666	0.0021906	0.00124154	0.00112611	0.00112611					0.00208695	0.00153347
LEU-85 m8	-0.0001051	-7.06653e-05	2.2928e-05	-0.000324307			-0.00014339	-0.00031706	-0.000126767	-0.000807921		-2.03664e-05	-0.00021153	-0.000421566	-0.000115651	-0.000115651					-3.08505e-05	3.5213e-07
LEU-85 m9	1.86426e-05	-4.52505e-05	0.000601774	7.5489e-05			2.86209e-05	-0.00010932	0.000230851	-8.15695e-05		7.68106e-05	9.31726e-05	-1.65379e-05	1.69173e-05	1.69173e-05					0.000145497	0.000131758
LEU-85 m10	0.000234369	0.000218504	0.000431574	0.000183453			0.000338485	2.87705e-05	0.000240153	5.43753e-05		0.00034892	0.000237224	2.7066e-05	0.000247106	0.000247106					0.000399167	0.000410406
LEU159 m0	0.328787	0.332436	0.387423	0.422391			0.460605	0.55206	0.359773	0.381154		0.319895	0.400048	0.39321	0.339197	0.339197					0.319445	0.30873
LEU159 m1	0.176118	0.183254	0.194323	0.20839			0.161634	0.147948	0.175801	0.176928		0.181925	0.16294	0.169143	0.197565	0.197565					0.181425	0.178625
LEU159 m2	0.330455	0.334818	0.294081	0.278191			0.264276	0.22651	0.314406	0.309161		0.332141	0.292711	0.300093	0.312472	0.312472					0.331348	0.329793
LEU159 m3	0.0933011	0.0881296	0.0767984	0.0628868			0.0693863	0.0488958	0.0872002	0.080518		0.0957459	0.082475	0.0818745	0.0919585	0.0919585					0.0949989	0.100324
LEU159 m4	0.0690433	0.0597068	0.0450942	0.0273562			0.0428803	0.0243581	0.0607337	0.0519984		0.0674478	0.0592503	0.0541409	0.0562916	0.0562916					0.0699135	0.0785465
LEU159 m5	0.00196163	0.001373	0.00144627	0.000590269			0.00114726	0.000155439	0.0017268	0.00065036		0.00231012	0.00193764	0.00153587	0.00210969	0.00210969					0.00218281	0.00329725
LEU159 m6	1.29172e-05	7.42326e-05	0.000171709	-6.7994e-05			-9.46757e-05	-0.000150754	4.29042e-05	-0.000659257		0.00014569	0.000131435	-0.000127153	9.67322e-05	9.67322e-05					0.000230386	0.000203348
LEU159 m7	0.000226584	0.000169281	0.000454365	0.000337461			0.000187974	0.00028007	0.000325426	0.000297404		0.000240035	0.000361481	0.000183153	0.000245957	0.000245957					0.000237929	0.000200338
LEU159 m8	8.31181e-06	9.87674e-06	4.43512e-05	-7.42321e-05			-5.27202e-05	-5.55455e-05	-3.92302e-05	-4.58061e-05		2.78926e-05	2.06888e-05	-5.62501e-05	1.23225e-05	1.23225e-05					5.53241e-05	7.15346e-05
LEU159 m9	3.36943e-05	-1.20042e-05	5.1316e-05	-2.90039e-06			2.32136e-07	-2.94889e-06	5.37317e-06	-3.38053e-06		3.35235e-05	3.77224e-05	1.04955e-06	2.14774e-06	2.14774e-06					5.24389e-05	3.78536e-05
LEU159 m10	5.23024e-05	4.12432e-05	0.000113116	2.39803e-06			2.9643e-05	1.82562e-06	2.459e-05	1.47843e-06		8.82782e-05	8.6994e-05	1.59999e-06	4.92778e-05	4.92778e-05					0.000110542	0.000171074
LEU302 m0	0.485004	0.484737	0.537833	0.561927			0.618769	0.70753	0.517565	0.537039		0.479571	0.560622	0.555215	0.489419	0.489419					0.478994	0.472447
LEU302 m1	0.20042	0.206468	0.21125	0.220375			0.1753	0.152924	0.198631	0.194983		0.208046	0.182493	0.1848	0.222901	0.222901					0.205998	0.206717
LEU302 m2	0.314577	0.308795	0.250917	0.217699			0.205931	0.139546	0.283804	0.267978		0.312383	0.256885	0.259986	0.287679	0.287679					0.315008	0.320836
PHE-57 m0	0.301984	0.287257	0.573759	0.749163			0.410611	0.492387	0.462008	0.605626		0.303702	0.335552	0.316289	0.327984	0.327984					0.316634	0.310833
PHE-57 m1	0.253311	0.244934	0.153657	0.101916			0.228326	0.18541	0.19767	0.152689		0.252634	0.244748	0.242439	0.204562	0.204562					0.243867	0.24841
PHE-57 m2	0.219002	0.219957	0.137986	0.0898993			0.176277	0.149151	0.164239	0.116472		0.218539	0.203919	0.209501	0.116604	0.116604					0.209649	0.207089
PHE-57 m3	0.15061	0.161815	0.0900307	0.046683			0.126164	0.114834	0.116542	0.089845		0.149891	0.138771	0.155591	0.190498	0.190498					0.149526	0.14923
PHE-57 m4	0.0627414	0.0700142	0.0351303	0.0128241			0.0497685	0.0512392	0.0495823	0.0337169		0.0607435	0.0576606	0.0649416	0.125647	0.125647					0.0637019	0.0666562
PHE-57 m5	0.0120073	0.0158703	0.0086593	0.000529851			0.0091876	0.00928941	0.00959493	0.00525747		0.0130252	0.0114447	0.0125896	0.0320341	0.0320341					0.0148167	0.015789
PHE-57 m6	0.00101483	0.00086671	0.000932625	-0.000816893			0.000412448	-0.000939406	0.000557087	-0.0031675		0.00165199	0.000518414	-0.00270405	0.00379017	0.00379017					0.00156421	0.00204429
PHE-57 m7	-0.000472125	-7.35582e-05	-8.58022e-05	-0.000311802			-0.000485162	-0.00160392	0.000134592	-0.000765009		4.78724e-05	0.00535104	0.00233172	-0.00067983	-0.00067983					0.000233517	1.21839e-05
PHE-57 m8	-0.00021477	-0.000760149	-8.92344e-06	0.000100917			-0.000349119	0.000136598	-0.00033707	0.000301618		-0.000158174	0.000592883	-0.000983864	-0.000356984	-0.000356984					7.00793e-05	-8.6582e-05
PHE-57 m9	1.55451e-05	0.000118676	-6.00318e-05	1.24913e-05			8.76392e-05	9.71732e-05	1.00308e-05	2.51144e-05		-7.65576e-05	0.00144307	5.6408e-06	-8.24257e-05	-8.24257e-05					-6.22384e-05	2.28117e-05
PHE-85 m0	0.295698	0.278957	0.566548	0.74126			0.401006	0.483467	0.45371	0.592788		0.297167	0.328482	0.313442	0.319214	0.319214					0.310808	0.307041
PHE-85 m1	0.248577	0.244662	0.153212	0.104465			0.229108	0.190052	0.199453	0.152304		0.249294	0.239954	0.234182	0.206239	0.206239					0.244018	0.244432
PHE-85 m2	0.223793	0.225203	0.142239	0.0924699			0.181453	0.15176	0.167149	0.125255		0.22015	0.21099	0.211887	0.120683	0.120683					0.21195	0.210963
PHE-85 m3	0.152364	0.163571	0.0908523	0.0490856			0.126555	0.115757	0.115358	0.0926875		0.154484	0.141643	0.153839	0.189065	0.189065					0.149634	0.153018
PHE-85 m4	0.0647184	0.0694926	0.0362556	0.0126161			0.0517958	0.0506575	0.0515154	0.0374804		0.0625685	0.058928	0.0672976	0.126727	0.126727					0.0657823	0.065473
PHE-85 m5	0.0149414	0.0179077	0.00993063	0.000750093			0.0106909	0.0111818	0.01204	0.00239462		0.0151609	0.0192006	0.0203793	0.0347238	0.0347238					0.0160794	0.0167397
PHE-85 m6	1.82783e-05	0.00104469	0.00108195	-0.000251014			0.000262048	-0.00136102	0.00107524	-0.00248051		0.00124806	0.000732311	0.000295482	0.00433463	0.00433463					0.00170073	0.00228019
PHE-85 m7	-1.5879e-05	-0.00050962	-0.000204248	-0.000484838			-0.000541437	-0.00171547	-0.000253706	-0.000685215		-5.00704e-05	7.00702e-05	-0.000798732	-0.000350358	-0.000350358					6.9384e-05	-3.87471e-05
PHE-85 m8	-9.4145e-05	-0.000327629	8.55144e-05	8.93392e-05			-0.000328976	0.000200463	-4.69138e-05	0.000255943		-2.33835e-05	2.89625e-07	-0.000523721	-0.000634923	-0.000634923					-4.23176e-05	9.29534e-05
PHE159 m0	0.300337	0.28719	0.580394	0.748027			0.405843	0.488854	0.464963	0.598637		0.303007	0.339675	0.321194	0.326606	0.326606					0.318741	0.311856
PHE159 m1	0.246954	0.244081	0.144584	0.0948305			0.221228	0.179114	0.193047	0.144873		0.248602	0.238045	0.238845	0.200592	0.200592					0.241255	0.242426
PHE159 m2	0.219224	0.220049	0.138779	0.0918777			0.180174	0.152015	0.164658	0.124047		0.217928	0.206333	0.207359	0.118234	0.118234					0.208259	0.207385
PHE159 m3	0.155595	0.160514	0.0912163	0.0507297			0.130116	0.11761	0.116132	0.0906679		0.154369	0.144305	0.152473	0.19153	0.19153					0.151851	0.152721
PHE159 m4	0.0639825	0.070004	0.0350822	0.0133387			0.0525886	0.0515828	0.0495006	0.0394921		0.0603932	0.0573915	0.0660387	0.124571	0.124571					0.0624291	0.0662076
PHE159 m5	0.013251	0.0171497	0.00878391	0.00167173			0.0100139	0.0122625	0.0116816	0.00407605		0.0144513	0.0135701	0.0161304	0.0343351	0.0343351					0.0158208	0.0169358
PHE159 m6	0.00107829	0.00154724	0.0010879	-0.000366693			0.000423629	-0.000564717	0.000418011	-0.00168654		0.00142009	0.000938417	-0.000950825	0.00452009	0.00452009					0.00146994	0.00215431
PHE159 m7	-0.000289843	-0.000361997	-5.32335e-05	-0.000139524			-0.000333019	-0.00101196	-0.000336627	-0.000192957		-0.000193835	-9.10035e-05	-0.00127032	-0.000282895	-0.000282895					5.55e-05	0.00015699
PHE159 m8	-0.000131308	-0.000173497	0.000126382	3.13284e-05			-5.41095e-05	0.000138601	-6.30964e-05	8.55495e-05		2.39056e-05	-0.000166415	0.000181508	-0.000105816	-0.000105816					0.000118512	0.00015767
PRO-57 m0	0.467495	0.447958	0.461524	0.482495			0.582999	0.644305	0.613712	0.666547		0.444142	0.526113	0.51597	0.516477	0.516477					0.440374	0.440814
PRO-57 m1	0.328483	0.334412	0.336253	0.347911			0.273691	0.242597	0.248467	0.22415		0.321628	0.294308	0.305697	0.293081	0.293081					0.328569	0.333124
PRO-57 m2	0.163975	0.172765	0.156315	0.141148			0.118243	0.097826	0.114362	0.0958218		0.18016	0.14007	0.147731	0.159307	0.159307					0.178416	0.17704
PRO-57 m3	0.0401602	0.0449529	0.0433297	0.0319394			0.0262483	0.0186651	0.0247565	0.0213067		0.0516584	0.0325805	0.0371291	0.0323064	0.0323064					0.0498921	0.0466611
PRO-57 m4	0.00128151	0.00234005	0.00334247	-0.00180899			0.000581031	-0.00148898	-0.000421537	-0.0053766		0.00334974	0.00549587	-0.00278619	0.000412689	0.000412689					0.0032772	0.00281446
PRO-57 m5	-0.000987177	-0.00178857	-0.000120754	-0.0012812			-0.00130907	-0.00202323	-0.000544643	-0.00324936		-0.000471978	0.00241489	-0.0041844	-0.00130398	-0.00130398					-1.36844e-05	-0.00015765
PRO-57 m6	-0.000413774	-0.000787633	-0.000556454	-0.000557945			-0.000609224	-2.44138e-05	-0.0003745	0.000645928		-0.000326508	-0.000671052	0.000185448	-0.000338347	-0.000338347					-0.000338745	-0.000191849
PRO-57 m7	6.53615e-06	0.000147909	-8.60128e-05	0.000155124			0.000156219	0.000143119	4.24269e-05	0.000154746		-0.000140411	-0.000311317	0.000258804	5.88566e-05	5.88566e-05					-0.000176768	-0.00010423
PRO-85 m0	0.472238	0.452293	0.467171	0.485584			0.582472	0.637606	0.616786	0.664287		0.450937	0.528578	0.513682	0.525168	0.525168					0.44393	0.442889
PRO-85 m1	0.328729	0.333791	0.337918	0.344055			0.2737	0.246576	0.249842	0.221075		0.31822	0.289735	0.296461	0.291284	0.291284					0.331248	0.332724
PRO-85 m2	0.163835	0.172157	0.153498	0.145399			0.120409	0.0999816	0.112847	0.103676		0.181934	0.138735	0.143601	0.155741	0.155741					0.178308	0.178344
PRO-85 m3	0.0354124	0.042291	0.0385724	0.0267802			0.0247539	0.0195618	0.021821	0.0190607		0.0468059	0.028649	0.027292	0.0283818	0.0283818					0.043909	0.0440147
PRO-85 m4	0.000588307	0.000912792	0.00374974	0.000175537			0.000309397	-0.00235913	-0.000470621	-0.00589176		0.0024759	-0.000123008	-0.00552906	0.000707427	0.000707427					0.00303432	0.00250933
PRO-85 m5	-0.000588904	-0.00108219	-0.000618469	-0.00140009			-0.001074	-0.00124842	-0.000451222	-0.00284851		-0.000338459	-0.00046552	-0.00199033	-0.000993596	-0.000993596					-0.000311726	-0.000400137
PRO-85 m6	-0.000214413	-0.000362179	-0.000291405	-0.00059265			-0.000571063	-0.000118014	-0.000374166	0.000641692		-3.51086e-05	0.0148926	0.0264835	-0.000289536	-0.000289536					-0.000117378	-8.10065e-05
PRO159 m0	0.464844	0.448943	0.467073	0.481346			0.584106	0.635884	0.610859	0.653742		0.444555	0.390605	0.284105	0.519697	0.519697					0.439631	0.444431
PRO159 m1	0.318957	0.318919	0.323776	0.330898			0.258317	0.231974	0.237981	0.205536		0.307326	0.208073	0.158242	0.281577	0.281577					0.320269	0.320898
PRO159 m2	0.163923	0.174087	0.15521	0.142399			0.120015	0.101205	0.119017	0.107752		0.181578	0.10863	0.0920869	0.157973	0.157973					0.179335	0.17682
PRO159 m3	0.0396858	0.0456491	0.0423713	0.0345942			0.0285916	0.0235001	0.0244654	0.0238996		0.0500457	0.0218955	0.0188155	0.0320076	0.0320076					0.0487659	0.0471993
PRO159 m4	0.00929088	0.00863712	0.00480268	0.00466087			0.00558437	0.00346613	0.00354234	0.00255351		0.0127275	0.271628	0.454055	0.00508136	0.00508136					0.00819868	0.0058076
PRO159 m5	0.00337999	0.00390639	0.0066193	0.006549			0.00350412	0.00434137	0.00420841	0.00716199		0.00363997	-0.00241583	-0.00839555	0.00369055	0.00369055					0.00360643	0.00461873
PRO159 m6	-7.94851e-05	-0.000141059	0.000146802	-0.000447025			-0.000118377	-0.000371387	-7.35479e-05	-0.000646195		0.000128205	0.00158451	0.00109193	-2.57455e-05	-2.57455e-05					0.000194441	0.000225669
SER-15 m0	0.544294	0.553718	0.568844	0.6073			0.540305	0.57295	0.56503	0.674261		0.533593	0.552218	0.576365	0.523044	0.523044					0.529249	0.532827
SER-15 m1	0.139996	0.143911	0.148908	0.141642			0.161791	0.139194	0.133109	0.0730438		0.149463	0.139647	0.128979	0.150219	0.150219					0.13751	0.134777
SER-15 m2	0.339985	0.330372	0.298413	0.283808			0.317721	0.329757	0.329426	0.392447		0.33166	0.341209	0.363583	0.343871	0.343871					0.340879	0.346254
SER-15 m3	-0.0147451	-0.0179329	-0.0112236	-0.0226459			-0.00975125	-0.0254542	-0.0193423	-0.0974485		-0.00951303	-0.0241033	-0.0425459	-0.0101767	-0.0101767					-0.00493805	-0.0089364
SER-15 m4	-0.00952987	-0.0100684	-0.00494101	-0.0101047			-0.0100666	-0.0164462	-0.00822255	-0.0423033		-0.00520301	-0.00897068	-0.0263815	-0.00695757	-0.00695757					-0.00270097	-0.00492127
SER-57 m0	0.538534	0.54269	0.564975	0.572064			0.537164	0.543568	0.554699	0.55419		0.530588	0.536074	0.529467	0.529123	0.529123					0.531103	0.526541
SER-57 m1	0.141329	0.14382	0.140417	0.14431			0.162623	0.149081	0.132042	0.128602		0.147953	0.145234	0.140578	0.144113	0.144113					0.135157	0.135956
SER-57 m2	0.325253	0.317263	0.297798	0.288739			0.305016	0.316994	0.319394	0.336669		0.323527	0.32364	0.344146	0.330394	0.330394					0.335126	0.336909
SER-57 m3	-0.0039857	-0.00320972	-0.00384594	-0.00301813			-0.00387623	-0.00670851	-0.00502587	-0.0099522		-0.00246858	-0.00387365	-0.0110419	-0.00368146	-0.00368146					-0.00241682	0.000267622
SER-57 m4	-0.00112986	-0.000563399	0.000656922	-0.00209582			-0.000927205	-0.00293382	-0.00110907	-0.00950824		0.000401017	-0.00107453	-0.00314921	5.08575e-05	5.08575e-05					0.00103047	0.000325811
SER-85 m0	0.529446	0.532166	0.556571	0.566214			0.520649	0.53666	0.539178	0.545529		0.526072	0.531156	0.516331	0.516933	0.516933					0.521014	0.518301
SER-85 m1	0.140916	0.144038	0.141466	0.142591			0.165913	0.149626	0.132892	0.125444		0.1454	0.142388	0.142472	0.144977	0.144977					0.137163	0.138254
SER-85 m2	0.336624	0.329341	0.307406	0.296237			0.31839	0.319941	0.333454	0.344866		0.333807	0.333838	0.352449	0.343552	0.343552					0.347115	0.350285
SER-85 m3	-0.00698616	-0.00554442	-0.00544233	-0.00504222			-0.00495216	-0.00622734	-0.00552393	-0.0158399		-0.00527935	-0.00738149	-0.0112517	-0.00546217	-0.00546217					-0.00529191	-0.00683954
SER159 m0	0.541694	0.543802	0.571712	0.574574			0.536762	0.547574	0.558807	0.56237		0.538366	0.537259	0.531305	0.53048	0.53048					0.533208	0.530954
SER159 m1	0.139374	0.142364	0.137995	0.142393			0.16459	0.145946	0.127603	0.119887		0.141896	0.142217	0.136494	0.143861	0.143861					0.135485	0.135218
SER159 m2	0.324549	0.319874	0.294777	0.288764			0.304712	0.314033	0.319843	0.333182		0.325027	0.326323	0.341364	0.330897	0.330897					0.335634	0.338687
SER159 m3	-0.00561663	-0.00603962	-0.00448424	-0.00573146			-0.0060633	-0.00755218	-0.00625282	-0.015439		-0.00528969	-0.00579915	-0.0091638	-0.00523752	-0.00523752					-0.0043264	-0.00485823
THR-57 m0	0.552079	0.561924	0.478859	0.435164			0.538981	0.563489	0.599314	0.606028		0.570808	0.596225	0.59115	0.674209	0.674209					0.578071	0.565087
THR-57 m1	0.36945	0.366674	0.398193	0.425195			0.365742	0.354063	0.342481	0.347644		0.362281	0.346384	0.356187	0.287117	0.287117					0.350271	0.358464
THR-57 m2	0.0761493	0.0719142	0.112808	0.133406			0.0916678	0.0818841	0.0568105	0.0609747		0.0647221	0.0591746	0.0594478	0.0390115	0.0390115					0.0675564	0.071745
THR-57 m3	0.00449746	0.00248917	0.0113077	0.0103085			0.00628288	0.00726688	0.00347503	-0.00817081		0.00369457	0.00111025	-0.00160721	0.0015407	0.0015407					0.00508248	0.00569324
THR-57 m4	-0.00096348	-0.00165598	-0.000428952	-0.00240166			-0.00124844	-0.00472738	-0.00109054	-0.00501653		-0.000710683	-0.00208601	-0.00348056	-0.000935593	-0.000935593					-0.000345094	-0.000474921
THR-57 m5	-0.000644836	-0.00101306	-0.000535705	-0.00109818			-0.00106972	-0.00159678	-0.000610376	-0.00215191		-0.000593943	-0.000678114	-0.00170883	-0.00059869	-0.00059869					-0.000497159	-0.000284285
THR-57 m6	-0.000566706	-0.000333065	-0.000203014	-0.000574378			-0.000356104	-0.000379516	-0.000378904	0.000692303		-0.000201656	-0.000129686	1.17678e-05	-0.000343857	-0.000343857					-0.000139145	-0.000229944
THR-85 m0	0.562551	0.574131	0.484227	0.440576			0.549523	0.571032	0.601353	0.622041		0.576324	0.606356	0.600096	0.684079	0.684079					0.581464	0.570253
THR-85 m1	0.360155	0.356925	0.394169	0.419423			0.356378	0.351741	0.342076	0.34897		0.360091	0.334918	0.35181	0.28083	0.28083					0.347751	0.357869
THR-85 m2	0.0783151	0.0720165	0.113284	0.137168			0.09314	0.0822746	0.0590991	0.0493017		0.0637981	0.061911	0.0593944	0.0364602	0.0364602					0.0699017	0.0698635
THR-85 m3	0.0018651	0.000472552	0.00998561	0.00978791			0.00466059	0.00149106	-8.61594e-05	-0.0135175		0.00172711	0.000185713	-0.00392913	0.00148594	0.00148594					0.00224559	0.00316212
THR-85 m4	-0.00181085	-0.00218876	-0.00100482	-0.00532191			-0.00223737	-0.00488507	-0.000980346	-0.00466244		-0.00151345	-0.00205443	-0.00624724	-0.00214714	-0.00214714					-0.00111347	-0.000502444
THR-85 m5	-0.00107533	-0.001356	-0.000660742	-0.00163306			-0.00146397	-0.00165303	-0.0014617	-0.00213328		-0.00042585	-0.00131595	-0.00112368	-0.000708153	-0.000708153					-0.000248492	-0.000644558
THR159 m0	0.32644	0.329725	0.304758	0.2938			0.319867	0.32551	0.338663	0.335812		0.335935	0.334602	0.331683	0.356095	0.356095					0.336173	0.32984
THR159 m1	0.608415	0.609095	0.608644	0.61224			0.622076	0.620094	0.609684	0.617658		0.603119	0.611622	0.613605	0.610682	0.610682					0.60393	0.606849
THR159 m2	0.0639022	0.0605596	0.0826212	0.0920519			0.0559114	0.0547597	0.050659	0.0510862		0.0591082	0.0522513	0.0555532	0.0319247	0.0319247					0.057399	0.0602522
THR159 m3	0.00179327	0.00104168	0.00358678	0.00265568			0.00269296	0.00113731	0.00132892	-0.00130307		0.00145037	0.00197116	0.000868941	0.00132104	0.00132104					0.00221836	0.00256458
THR159 m4	-0.000210672	3.69559e-05	0.000645244	2.10501e-05			-0.000197923	-0.00102529	-1.18467e-05	-0.0019073		0.000616735	-0.000125663	-0.000868394	0.000187975	0.000187975					0.000377489	0.000570744
THR159 m5	-0.000338897	-0.000458282	-0.000255302	-0.000768591			-0.000349798	-0.000476036	-0.000322567	-0.00134574		-0.00022889	-0.00032102	-0.000841594	-0.000211175	-0.000211175					-9.756e-05	-7.57017e-05
THR302 m0	0.342857	0.346242	0.320017	0.307343			0.335966	0.341254	0.35623	0.351006		0.353537	0.351952	0.347856	0.375635	0.375635					0.35405	0.347272
THR302 m1	0.638587	0.63918	0.638708	0.64013			0.652954	0.649688	0.640848	0.645253		0.634256	0.642878	0.643117	0.643673	0.643673					0.635567	0.63845
THR302 m2	0.0185564	0.0145775	0.0412743	0.0525276			0.0110809	0.00905748	0.00292162	0.00374136		0.0122078	0.00516989	0.00902722	-0.0193077	-0.0193077					0.0103824	0.0142782
TYR-15 m0	0.285999	0.296941	0.457909	0.533566			0.35382	0.406845	0.385839	0.618599		0.286945	0.292251	0.292251	0.342861	0.342861					0.289444	0.303982
TYR-15 m1	0.407145	0.420784	0.341892	0.357151			0.406621	0.440337	0.373877	0.494354		0.403289	0.498738	0.498738	0.4317	0.4317					0.386464	0.388602
TYR-15 m2	0.251948	0.241201	0.175101	0.111416			0.2078	0.193975	0.201999	-0.011402		0.241897	0.312209	0.312209	0.206361	0.206361					0.236143	0.233194
TYR-15 m3	0.0644923	0.0606856	0.0298981	0.0186369			0.0452178	-0.00132432	0.0442684	-0.132079		0.0606656	-0.0499092	-0.0499092	0.0338956	0.0338956					0.0684846	0.0589063
TYR-15 m4	0.00173597	-0.00907948	0.000761983	-0.0148822			-0.00730289	-0.0463941	0.00200927	0.0254524		0.00983728	-0.0739299	-0.0739299	-0.00588942	-0.00588942					0.0167246	0.0131817
TYR-15 m5	-0.00874392	-0.0108	-0.00483496	-0.00972824			-0.0044563	0.00314732	-0.00529493	0.00775524		-0.00117752	0.0183689	0.0183689	-0.00963831	-0.00963831					0.00292868	0.00276626
TYR-15 m6	-0.00469212	-0.0012177	-0.00133109	0.00372779			-0.00310748	0.00418582	-0.00443115	-0.00260405		-0.000254067	0.00396074	0.00396074	-0.000443642	-0.000443642					-4.08055e-05	-0.000131814
TYR-15 m7	0.0021041	0.00163855	0.000524629	0.000431574			0.00139555	-0.000590255	0.00167807	-0.000246656		-0.0018407	-0.0016986	-0.0016986	0.00131906	0.00131906					0.000637813	-0.000147972
TYR-15 m8	0.000188563	-3.37015e-05	0.000130026	-0.000318076			0.000132815	-0.000233307	0.000202146	0.00017058		0.000540575	-9.66581e-05	-9.66581e-05	-7.49117e-05	-7.49117e-05					-0.000972372	-0.000513671
TYR-15 m9	-0.000176642	-0.000119718	-5.01013e-05	5.41184e-08			-0.000121614	5.27725e-05	-0.000147367	1.42717e-07		9.73933e-05	0.000105922	0.000105922	-9.10609e-05	-9.10609e-05					0.000186371	0.000160003
TYR-57 m0	0.283192	0.289847	0.449431	0.497869			0.344138	0.385975	0.380174	0.45101		0.298067	0.300814	0.300814	0.343973	0.343973					0.302517	0.3083
TYR-57 m1	0.391322	0.403575	0.340344	0.326069			0.389494	0.380241	0.361515	0.369723		0.395642	0.416126	0.416126	0.398971	0.398971					0.382046	0.392873
TYR-57 m2	0.245718	0.238494	0.166564	0.151361			0.214859	0.198155	0.203542	0.179231		0.23103	0.238065	0.238065	0.210272	0.210272					0.232875	0.228572
TYR-57 m3	0.0743903	0.0656632	0.0407879	0.0297701			0.0505207	0.0456495	0.0497791	0.0234785		0.068554	0.0582951	0.0582951	0.0458737	0.0458737					0.071862	0.0623856
TYR-57 m4	0.0102484	0.0075595	0.00389735	-1.30978e-06			0.00381119	-0.00243656	0.00783435	-0.0151175		0.00874011	-0.00515684	-0.00515684	0.0041621	0.0041621					0.0121089	0.00913263
TYR-57 m5	-0.00328608	-0.00312599	-0.000338988	-0.00334903			-0.00107003	-0.00637924	-0.00182836	-0.012538		-0.00118141	-0.00655591	-0.00655591	-0.00204005	-0.00204005					-0.00034233	-0.000675304
TYR-57 m6	-0.00139439	-0.00200366	-0.000576472	-0.00276699			-0.00156793	-0.0024684	-0.00101311	0.00386607		-0.000656802	-0.00303706	-0.00303706	-0.000958489	-0.000958489					-0.000930068	-0.000555541
TYR-57 m7	-0.000477195	-0.000386714	-0.000114719	0.000988079			-0.000538451	0.00125805	-5.61618e-05	0.000716138		-0.000169012	0.00142141	0.00142141	-0.000564775	-0.000564775					-2.03346e-05	3.65221e-05
TYR-57 m8	0.000249809	0.000372481	-3.01327e-05	0.000150843			0.000335513	0.00011067	2.40243e-05	-0.000352791		-9.01727e-05	0.000150312	0.000150312	0.000286183	0.000286183					-0.000190034	-8.13011e-05
TYR-57 m9	3.69205e-05	5.81009e-06	3.72001e-05	-8.99876e-05			1.78052e-05	-0.000105375	3.00436e-05	-1.67956e-05		6.44419e-05	-0.000122499	-0.000122499	2.5431e-05	2.5431e-05					7.33631e-05	1.17831e-05
TYR-85 m0	0.280706	0.29076	0.450919	0.500887			0.344601	0.385758	0.379843	0.455532		0.290996	0.296608	0.296608	0.343222	0.343222					0.296407	0.312745
TYR-85 m1	0.396116	0.402141	0.339526	0.334012			0.393403	0.393073	0.36561	0.399915		0.400451	0.409862	0.409862	0.401636	0.401636					0.384733	0.389323
TYR-85 m2	0.245997	0.240463	0.165798	0.145251			0.210223	0.192013	0.200164	0.17745		0.235003	0.250306	0.250306	0.210205	0.210205					0.239305	0.227225
TYR-85 m3	0.0743954	0.0687028	0.0429717	0.0298103			0.0518175	0.0420269	0.0537844	0.0215698		0.0669581	0.0592732	0.0592732	0.0480655	0.0480655					0.071377	0.0630594
TYR-85 m4	0.0092483	0.00476063	0.00295147	-0.00588659			0.00470453	-0.00513058	0.00383508	-0.0675082		0.00962465	-0.00435615	-0.00435615	0.000969918	0.000969918					0.0107237	0.0102549
TYR-85 m5	-0.00442152	-0.0056541	-0.00140587	-0.0035006			-0.00310014	-0.00793044	-0.00212699	0.00991018		-0.00116541	-0.0124532	-0.0124532	-0.00301617	-0.00301617					-0.00112853	-0.00141104
TYR-85 m6	-0.0022162	-0.00145094	-0.000910265	-0.0014111			-0.00191807	-0.000924546	-0.000765717	0.00447188		-0.00176775	-0.000704656	-0.000704656	-0.00121735	-0.00121735					-0.00124368	-0.00111243
TYR-85 m7	-0.000188674	1.83077e-05	0.000164967	0.000777523			-6.08926e-06	0.00111914	-0.00062402	-0.001164		-0.000266762	0.00151929	0.00151929	-9.06625e-05	-9.06625e-05					-0.000181202	-5.27971e-05
TYR-85 m8	0.00036418	0.000259113	-1.52453e-05	6.06547e-05			0.000275934	-5.52323e-06	0.000280147	-0.00017657		0.000166253	-5.40451e-05	-5.40451e-05	0.000225943	0.000225943					7.56663e-06	-3.11288e-05
TYR159 m0	0.284861	0.294549	0.444666	0.502013			0.345256	0.386855	0.373327	0.455669		0.292821	0.293165	0.293165	0.346219	0.346219					0.298427	0.308143
TYR159 m1	0.393171	0.393953	0.337335	0.322482			0.391465	0.38359	0.35821	0.374058		0.39598	0.426276	0.426276	0.396387	0.396387					0.38387	0.383367
TYR159 m2	0.238129	0.235364	0.166201	0.149793			0.206261	0.195833	0.202916	0.164496		0.232079	0.228736	0.228736	0.201934	0.201934					0.23088	0.224551
TYR159 m3	0.078233	0.072121	0.0453275	0.0289717			0.0537507	0.0402321	0.0589867	0.0332972		0.0695574	0.0669344	0.0669344	0.0543615	0.0543615					0.0736463	0.0712424
TYR159 m4	0.00910432	0.00803506	0.00508337	0.000678357			0.00593502	-0.00292607	0.0078844	-0.0286825		0.0107373	-0.00807733	-0.00807733	0.00300722	0.00300722					0.0128988	0.0107917
TYR159 m5	-0.00217359	-0.00318896	0.000766146	-0.00390605			-0.00210164	-0.00332219	-0.000701254	-0.000557747		-0.000402251	-0.00827058	-0.00827058	-0.001049	-0.001049					0.000616886	0.00142845
TYR159 m6	-0.00148227	-0.000965092	6.38516e-05	-0.000393656			-0.000561623	-0.000675781	-0.000326832	0.00192027		-0.000646682	0.000806737	0.000806737	-0.000936142	-0.000936142					-0.000467573	0.000382489
TYR159 m7	2.71438e-05	3.3239e-05	0.000984496	0.00036719			-8.67281e-05	0.00040449	-0.000413779	-0.000112545		-0.000172271	0.000505514	0.000505514	-1.34689e-05	-1.34689e-05					0.000309148	0.000433216
TYR159 m8	0.000130664	9.89537e-05	-0.000427613	-5.12879e-06			8.33028e-05	8.96452e-06	0.00011839	-8.76017e-05		4.65184e-05	-7.64289e-05	-7.64289e-05	9.05551e-05	9.05551e-05					-0.000180414	-0.000339429
VAL-57 m0	0.333656	0.344891	0.374704	0.438869			0.405552	0.478666	0.351948	0.370183		0.3237	0.359096	0.361293	0.335486	0.335486					0.32585	0.318571
VAL-57 m1	0.183355	0.192314	0.196169	0.214927			0.186362	0.179801	0.182984	0.187906		0.189796	0.177984	0.182288	0.202071	0.202071					0.185711	0.181642
VAL-57 m2	0.337519	0.333848	0.30028	0.27335			0.290839	0.26606	0.322364	0.322366		0.336246	0.317774	0.323783	0.320398	0.320398					0.334368	0.335882
VAL-57 m3	0.0862438	0.0812785	0.0796638	0.0541763			0.0740258	0.0532132	0.0868082	0.0779341		0.0905875	0.0861847	0.0817877	0.0901535	0.0901535					0.0909212	0.0941229
VAL-57 m4	0.0595853	0.0489132	0.0489356	0.0203721			0.0440929	0.0243528	0.0562879	0.0453617		0.0591144	0.0590865	0.0524888	0.051964	0.051964					0.0620602	0.0686493
VAL-57 m5	0.000253917	-0.000472229	0.000632061	-0.000907			-0.000219196	-0.000908405	0.000333601	-0.00188727		0.000915567	0.000519352	-0.000104002	0.000681525	0.000681525					0.00110785	0.00126266
VAL-57 m6	-0.000354556	-0.000408585	-0.000205998	-0.000721081			-0.00043658	-0.000991689	-0.000420479	-0.00152979		-0.000200977	-0.000244231	-0.00128908	-0.000443942	-0.000443942					0.000105886	-1.35866e-05
VAL-57 m7	-0.000155528	-0.000367675	-0.000150959	-0.000107023			-0.000176957	-0.000307506	-0.000238934	-0.000513773		-0.000146535	-0.000338222	-0.000295514	-0.000256335	-0.000256335					-8.25667e-05	-8.53588e-05
VAL-57 m8	-0.000137342	-3.32102e-05	-3.57904e-05	3.18118e-05			-6.5846e-05	9.914e-05	-0.000101059	0.000152306		-8.19622e-06	-0.000104447	2.07222e-05	-8.86201e-05	-8.86201e-05					-3.11067e-05	-1.52449e-05
VAL-57 m9	3.44225e-05	3.57728e-05	8.08935e-06	9.18074e-06			2.63652e-05	1.55894e-05	3.551e-05	2.7415e-05		-3.80294e-06	4.20291e-05	2.73808e-05	3.47513e-05	3.47513e-05					-1.10505e-05	-1.53908e-05
VAL-85 m0	0.330208	0.3404	0.370297	0.431195			0.403702	0.473988	0.348316	0.365363		0.32115	0.356454	0.358846	0.333189	0.333189					0.32214	0.316289
VAL-85 m1	0.1831	0.189201	0.195543	0.215683			0.183323	0.181744	0.182064	0.185745		0.18747	0.177413	0.180767	0.200915	0.200915					0.185527	0.181627
VAL-85 m2	0.331057	0.333936	0.298404	0.272403			0.289189	0.262814	0.320377	0.32095		0.333555	0.314245	0.319165	0.317358	0.317358					0.331597	0.329768
VAL-85 m3	0.0918242	0.0860192	0.0830913	0.0598093			0.0774139	0.0581177	0.089099	0.0812837		0.0935537	0.0896102	0.0858338	0.0928645	0.0928645					0.0942246	0.0977041
VAL-85 m4	0.0636159	0.0506385	0.0514366	0.0226541			0.0462211	0.0244682	0.0596125	0.0502861		0.0626577	0.0611366	0.055848	0.0548399	0.0548399					0.0646645	0.0722475
VAL-85 m5	0.000807433	0.000528972	0.00158147	-0.00108068			0.000640825	-0.000117628	0.00140874	-0.00156443		0.00187716	0.00165457	0.000652384	0.001488	0.001488					0.00176665	0.00253496
VAL-85 m6	-0.00043325	-0.000575318	-0.000187067	-0.000569015			-0.000191279	-0.000911633	-0.000528115	-0.0016832		-0.000194728	-0.000184943	-0.000667298	-0.000358291	-0.000358291					0.000143616	-0.000132884
VAL-85 m7	-9.69499e-05	-0.000126657	-9.3875e-05	-0.000114592			-0.000208024	-0.000143006	-0.000250484	-0.000545996		-4.45556e-05	-0.000238064	-0.000428102	-0.000171457	-0.000171457					-4.37652e-05	-1.5065e-05
VAL-85 m8	-8.29326e-05	-2.19446e-05	-7.17952e-05	1.95494e-05			-9.04032e-05	4.07501e-05	-9.87071e-05	0.000165754		-2.34877e-05	-8.97362e-05	-1.65272e-05	-0.000125008	-0.000125008					-1.99618e-05	-2.33212e-05
VAL159 m0	0.330026	0.340651	0.370688	0.429115			0.404469	0.469888	0.349821	0.360347		0.320816	0.357319	0.358416	0.336024	0.336024					0.324074	0.316175
VAL159 m1	0.176273	0.183644	0.187377	0.207182			0.174351	0.169121	0.174371	0.177337		0.18106	0.16895	0.174453	0.193157	0.193157					0.177349	0.17458
VAL159 m2	0.329996	0.330457	0.296146	0.268653			0.28741	0.263245	0.317901	0.318785		0.33105	0.312061	0.316117	0.312841	0.312841					0.330433	0.328734
VAL159 m3	0.0992318	0.0926994	0.093425	0.0708365			0.0865115	0.0701274	0.0977921	0.0935185		0.103853	0.0990441	0.095176	0.101815	0.101815					0.102046	0.106978
VAL159 m4	0.0628602	0.0511784	0.0501469	0.0237013			0.0457926	0.0272356	0.0585781	0.0499499		0.0612173	0.0600976	0.054816	0.0541382	0.0541382					0.0638519	0.0709927
VAL159 m5	0.0014407	0.00132145	0.0019867	0.000664638			0.00154914	0.000619354	0.00154015	0.000863693		0.00166296	0.00214507	0.00130526	0.00181196	0.00181196					0.00185082	0.00208384
VAL159 m6	6.7352e-05	-4.18806e-05	6.30365e-05	-0.000149414			-6.34522e-05	-0.000216618	-3.55202e-05	-0.000644516		9.38748e-05	6.35201e-05	-0.000251373	8.23682e-05	8.23682e-05					0.000136839	0.000172132
VAL159 m7	9.01925e-05	2.97809e-05	0.000117298	-1.91276e-07			-2.1176e-06	-2.36192e-05	4.33005e-05	-0.000205004		0.000133134	0.000108913	-2.64101e-05	5.91319e-05	5.91319e-05					0.000158987	0.000153037
VAL159 m8	1.54843e-05	6.08361e-05	4.96453e-05	-3.43669e-06			-1.79231e-05	3.25183e-06	-1.09114e-05	4.86066e-05		0.000114329	0.000210722	-5.91025e-06	7.13217e-05	7.13217e-05					9.86278e-05	0.000130543

## Sheet: Table 6 - 3-13C-Pyr NH4
	wt	wt	cggR	cggR	yqjI	yqjI	sdhC	sdhC	ytsJ	ytsJ	pps	pps	mdh	mdh	glcP	glcP	pgi	pgi	ccpA	ccpA	glcR	glcR
ASP-15 m0	0.0133988	0.017968	0.0314322	0.0276695	0.0222831	0.0207137			0.0695461	0.0411389	0.017036	0.016012	0.0407127	0.0432851	0.0171214	0.0117164	0.00956521	0.00752179	0.0205487	0.0219198	0.0154602	0.0116919
ASP-15 m1	0.261392	0.245552	0.391899	0.387491	0.243416	0.235939			0.370898	0.33898	0.231715	0.23093	0.352303	0.359313	0.248518	0.237751	0.243263	0.240731	0.240529	0.224119	0.233002	0.244743
ASP-15 m2	0.463589	0.441786	0.450298	0.467294	0.438018	0.426882			0.433397	0.4549	0.429742	0.429517	0.478525	0.46874	0.440926	0.444648	0.458997	0.467797	0.424889	0.417604	0.415952	0.402885
ASP-15 m3	0.255272	0.281585	0.126009	0.130938	0.283629	0.30791			0.128676	0.17073	0.314014	0.316665	0.139298	0.135778	0.280714	0.299224	0.289922	0.286925	0.300474	0.322674	0.328231	0.324237
ASP-15 m4	0.00634795	0.0131089	0.00036204	-0.013393	0.0126544	0.00855575			-0.00251789	-0.00574805	0.0074925	0.00687486	-0.010839	-0.00711571	0.012721	0.00666045	-0.00174657	-0.00297514	0.0135594	0.0136828	0.00735512	0.0164431
ASP-57 m0	0.0184983	0.0234226	0.0386675	0.0437741	0.0272643	0.0260186			0.0793706	0.0530636	0.0236788	0.02295	0.0552448	0.0531663	0.0233379	0.0229849	0.0248877	0.0225714	0.026471	0.0280084	0.0268549	0.0173076
ASP-57 m1	0.266181	0.2504	0.387481	0.371703	0.249568	0.237975			0.36374	0.327804	0.233518	0.236083	0.349133	0.34584	0.252189	0.236075	0.243667	0.242006	0.240815	0.22658	0.234665	0.248907
ASP-57 m2	0.448308	0.431074	0.441348	0.441811	0.424994	0.425714			0.424584	0.450482	0.422629	0.426211	0.449449	0.451854	0.427994	0.425524	0.434869	0.439323	0.416421	0.41005	0.397351	0.399442
ASP-57 m3	0.252254	0.277618	0.124519	0.134922	0.282554	0.295349			0.129652	0.164605	0.304334	0.300772	0.143256	0.14492	0.277774	0.295862	0.282527	0.283131	0.298803	0.315816	0.319543	0.315112
ASP-57 m4	0.0147596	0.0174857	0.00798462	0.00778964	0.0156203	0.0149428			0.00265328	0.00404595	0.0158406	0.0139838	0.00291695	0.00422007	0.0187044	0.0195537	0.0140493	0.0129686	0.0174899	0.0195458	0.0215862	0.0192323
ASP-85 m0	0.0217761	0.0284136	0.0452292	0.0485763	0.033044	0.0289162			0.0839195	0.0552449	0.0286709	0.0261942	0.0601511	0.0561156	0.0278468	0.0269857	0.0280208	0.0245318	0.0324163	0.0337276	0.0294161	0.0203651
ASP-85 m1	0.411285	0.385453	0.533065	0.520229	0.385471	0.371353			0.503523	0.479568	0.365101	0.369254	0.493337	0.494849	0.392469	0.370608	0.380486	0.379364	0.366143	0.354223	0.357651	0.373806
ASP-85 m2	0.437391	0.445725	0.36452	0.36954	0.437173	0.447694			0.350601	0.385904	0.449199	0.448346	0.377589	0.380075	0.436113	0.449683	0.44709	0.454779	0.44756	0.447047	0.442887	0.442721
ASP-85 m3	0.129547	0.140408	0.0571857	0.0616542	0.144313	0.152037			0.0619565	0.0792832	0.157029	0.156206	0.0689226	0.0689602	0.143571	0.152723	0.144402	0.141325	0.153881	0.165002	0.170046	0.163108
ASP159 m0	0.0227671	0.0269574	0.0467691	0.0496863	0.0323389	0.029639			0.0833643	0.0555886	0.0299761	0.0270014	0.0577925	0.0572677	0.0289054	0.0281557	0.0281643	0.0249354	0.0322956	0.0344338	0.0314977	0.0207697
ASP159 m1	0.410142	0.387394	0.535459	0.520414	0.384544	0.372904			0.505824	0.479898	0.364346	0.36972	0.497796	0.496914	0.387788	0.370837	0.382177	0.381081	0.367733	0.353349	0.364855	0.372204
ASP159 m2	0.437324	0.441163	0.358049	0.367352	0.433261	0.444601			0.345727	0.383522	0.448311	0.445202	0.373556	0.373445	0.438024	0.44566	0.443242	0.450875	0.444492	0.446623	0.43596	0.439231
ASP159 m3	0.129766	0.144486	0.0597232	0.0625485	0.149856	0.152857			0.0650851	0.0809915	0.157367	0.158077	0.0708554	0.0723734	0.145282	0.155348	0.146417	0.143108	0.155479	0.165594	0.167687	0.167796
ASP302 m0	0.310184	0.298697	0.45944	0.449293	0.292013	0.282684			0.45469	0.404755	0.279322	0.2795	0.430245	0.423466	0.296865	0.280236	0.291328	0.28723	0.289046	0.277609	0.276838	0.276975
ASP302 m1	0.53954	0.536377	0.464145	0.468674	0.54046	0.545746			0.469135	0.504188	0.545036	0.543977	0.486066	0.494472	0.535154	0.540143	0.543367	0.542473	0.533304	0.531207	0.530929	0.530397
ASP302 m2	0.150277	0.164926	0.0764142	0.0820323	0.167527	0.17157			0.0761752	0.0910561	0.175642	0.176523	0.0836893	0.0820617	0.167981	0.179621	0.165304	0.170297	0.17765	0.191184	0.192233	0.192628
GLU-15 m0	-0.00160131	-8.89284e-05	0.00458965	0.00388621	0.00292715	-0.000387502			0.0186114	0.00910543	-0.00165704	-0.00209197	0.00163945	0.00464473	-0.00142095	-0.00395698	-0.00425404	-0.00741275	0.0291922	0.00107997	0.00392472	0.00105655
GLU-15 m1	0.0169649	0.0184966	0.0271883	0.0233281	0.0222697	0.0149372			0.0288759	0.0197304	0.0149647	0.015776	0.0347009	0.0337816	0.0180466	0.0153512	0.0119948	0.0110834	0.025058	0.0202399	0.0151996	0.0207609
GLU-15 m2	0.335543	0.303766	0.489285	0.471542	0.309172	0.294941			0.502517	0.465879	0.297824	0.301453	0.49022	0.488648	0.306436	0.292048	0.302457	0.307563	0.2932	0.295017	0.281205	0.286296
GLU-15 m3	0.455192	0.458264	0.390831	0.408718	0.447379	0.460663			0.377237	0.41454	0.46781	0.467026	0.397667	0.394532	0.455035	0.464175	0.471066	0.474873	0.435585	0.450006	0.459848	0.456622
GLU-15 m4	0.188644	0.213192	0.0863375	0.0926078	0.210367	0.225779			0.0759764	0.0978315	0.214647	0.213359	0.0868269	0.0812134	0.212346	0.226054	0.213812	0.217697	0.210053	0.219175	0.234441	0.225077
GLU-15 m5	0.00525727	0.00637054	0.0017688	-8.18032e-05	0.00788559	0.00406718			-0.00321756	-0.00708596	0.00641129	0.00447714	-0.0110548	-0.00282037	0.00955842	0.0063284	0.00492434	-0.00380362	0.00691216	0.0144826	0.0053816	0.0101875
GLU-57 m0	-0.001126	0.00140416	0.00675502	0.01059	0.00161511	0.000965115			0.0222382	0.0145568	0.00139773	-6.59237e-07	0.00740168	0.00864831	-0.000432981	-0.000262611	0.000899622	-5.48884e-05	0.0330524	0.00273988	0.00828031	0.000407362
GLU-57 m1	0.0163351	0.0176296	0.0275489	0.0266547	0.0167844	0.0154015			0.0290674	0.0229208	0.0161337	0.0161399	0.0362263	0.0368742	0.0176334	0.0167293	0.0156595	0.0159296	0.0234385	0.0200053	0.0172131	0.0175415
GLU-57 m2	0.344346	0.313326	0.492703	0.467786	0.318504	0.305489			0.502207	0.45808	0.303805	0.311132	0.483826	0.483709	0.312054	0.292824	0.30489	0.302899	0.295604	0.306233	0.283401	0.29887
GLU-57 m3	0.443145	0.448335	0.380354	0.390088	0.448263	0.451754			0.37011	0.402338	0.454564	0.449717	0.385543	0.38462	0.449994	0.451726	0.454012	0.460691	0.429718	0.435054	0.447606	0.443738
GLU-57 m4	0.187157	0.208324	0.0864283	0.0991232	0.203962	0.216624			0.0736763	0.100304	0.213739	0.212395	0.0839508	0.0839502	0.209015	0.226453	0.212722	0.210821	0.207197	0.217112	0.232092	0.226593
GLU-57 m5	0.0101433	0.0109824	0.00621157	0.00575894	0.0108727	0.00976646			0.00270035	0.00180086	0.0103603	0.0106173	0.00305201	0.00219916	0.011737	0.0125302	0.0118167	0.00971449	0.0109903	0.018857	0.0114077	0.0128504
GLU-85 m0	-0.00167587	0.000378063	0.00561146	0.00654046	0.000937316	-5.96816e-06			0.020533	0.0102665	-0.000464361	-0.00134592	0.00452848	0.00678105	-0.00154613	-0.00207022	-0.00117769	-0.00296913	0.0308939	0.00204172	0.00558258	-0.000156657
GLU-85 m1	0.029993	0.0318276	0.0500944	0.0469595	0.029585	0.0259292			0.0405478	0.0318485	0.0278031	0.0270073	0.0496447	0.0502705	0.0326891	0.0306142	0.026322	0.0250544	0.0371856	0.034548	0.0283458	0.0301633
GLU-85 m2	0.503898	0.457449	0.682428	0.667041	0.465957	0.447607			0.687168	0.653452	0.452012	0.457241	0.680259	0.675182	0.461507	0.44047	0.465763	0.466513	0.436732	0.447544	0.423273	0.426563
GLU-85 m3	0.448285	0.49134	0.253322	0.270563	0.482312	0.50759			0.25011	0.300488	0.501522	0.499243	0.266418	0.266197	0.481743	0.503184	0.489584	0.497267	0.475048	0.478366	0.520398	0.519563
GLU-85 m4	0.0195003	0.0190053	0.00854421	0.00889598	0.0212081	0.018879			0.00164205	0.00394445	0.0191268	0.0178547	-0.0008503	0.00156903	0.0256064	0.027802	0.0195086	0.0141348	0.0201415	0.0375011	0.0224009	0.0238675
GLU159 m0	0.000846288	0.00297146	0.00979433	0.0134902	0.00318278	0.00233692			0.0245831	0.0170122	0.0032999	0.00190585	0.0105787	0.0110785	0.00105885	0.0016277	0.00259648	0.00171214	0.0338756	0.00475682	0.00976941	0.00186074
GLU159 m1	0.032445	0.0339097	0.0497641	0.0513441	0.0315559	0.0280812			0.0434029	0.0351278	0.0305802	0.0305344	0.0543456	0.0528764	0.034957	0.0339058	0.030971	0.0322989	0.0392937	0.0367765	0.0313901	0.0322896
GLU159 m2	0.503928	0.454122	0.677508	0.65069	0.468231	0.447038			0.681562	0.648658	0.450119	0.458657	0.670662	0.668917	0.461031	0.439731	0.465422	0.463189	0.437948	0.449079	0.419225	0.428625
GLU159 m3	0.438937	0.484012	0.249021	0.267474	0.472334	0.499101			0.244971	0.29133	0.493951	0.488466	0.257537	0.259867	0.473926	0.494793	0.474536	0.47863	0.463739	0.466961	0.513542	0.510012
GLU159 m4	0.0238438	0.0249853	0.0139121	0.0170019	0.0246962	0.0234429			0.00548095	0.00787244	0.0220501	0.0204365	0.00687669	0.00726087	0.029027	0.0299426	0.0264746	0.0241694	0.0251432	0.0424266	0.0260734	0.0272129
GLU302 m0	0.308485	0.28073	0.457254	0.433672	0.28985	0.274247			0.476116	0.430513	0.275304	0.27856	0.449104	0.456627	0.281775	0.267479	0.274739	0.274712	0.284172	0.28048	0.259451	0.270426
GLU302 m1	0.492459	0.49077	0.433756	0.444797	0.490009	0.494476			0.424937	0.452506	0.497644	0.498996	0.447704	0.438901	0.492191	0.494526	0.49963	0.501333	0.489202	0.485818	0.489134	0.48715
GLU302 m2	0.199056	0.2285	0.10899	0.121531	0.220141	0.231278			0.0989467	0.116981	0.227052	0.222444	0.103192	0.104473	0.226034	0.237995	0.225632	0.223955	0.226626	0.233702	0.251415	0.242424
GLY-57 m0	0.523733	0.503998	0.588457	0.583282	0.523933	0.514751			0.674897	0.616993	0.497261	0.504476	0.625253	0.620745	0.500025	0.484245	0.527094	0.526979	0.489018	0.47457	0.478938	0.480505
GLY-57 m1	0.375972	0.385425	0.353594	0.357599	0.365507	0.370588			0.279011	0.32308	0.385968	0.37992	0.322014	0.324188	0.38564	0.394229	0.36813	0.367013	0.388606	0.395229	0.395775	0.395729
GLY-57 m2	0.100295	0.110576	0.0579492	0.0591189	0.110559	0.114661			0.0460921	0.0599274	0.11677	0.115605	0.0527332	0.055067	0.114335	0.121526	0.104776	0.106008	0.122376	0.130201	0.125288	0.123766
GLY-85 m0	0.643815	0.621866	0.721564	0.71527	0.639494	0.629036			0.76866	0.724546	0.611668	0.614796	0.735192	0.731141	0.623042	0.606483	0.638363	0.637727	0.605547	0.591148	0.59488	0.596547
GLY-85 m1	0.356185	0.378134	0.278436	0.28473	0.360506	0.370964			0.23134	0.275454	0.388332	0.385204	0.264808	0.268859	0.376958	0.393517	0.361637	0.362273	0.394453	0.408852	0.40512	0.403453
GLY159 m0	0.631305	0.606919	0.69984	0.695409	0.628543	0.613633			0.740565	0.702827	0.601362	0.599892	0.709218	0.709075	0.60954	0.581302	0.620432	0.6271	0.588007	0.574833	0.576576	0.578289
GLY159 m1	0.368695	0.393081	0.30016	0.304591	0.371457	0.386367			0.259435	0.297173	0.398638	0.400108	0.290782	0.290925	0.39046	0.418698	0.379568	0.3729	0.411993	0.425167	0.423424	0.421711
ILE-15 m0	0.0200308	0.0308685	0.0355084	0.0234909	0.0376797	0.0434563			0.123792	0.0658772	0.031673	0.0375268	0.1363	0.13432	0.0310564	0.0318492	0.0247046	0.0166167	0.0387494	0.0469566	0.026522	0.0231728
ILE-15 m1	0.0292371	0.0329396	0.0437905	0.0289452	0.0345823	0.0336378			0.0779718	0.0481425	0.0307932	0.0349118	0.0613433	0.0592142	0.0330521	0.0243149	0.0211893	0.0231115	0.0351996	0.038081	0.0203224	0.0309505
ILE-15 m2	0.289808	0.284619	0.372532	0.390417	0.262648	0.262517			0.3231	0.326299	0.267287	0.27445	0.308337	0.303967	0.280034	0.2806	0.2707	0.283082	0.29137	0.286479	0.335725	0.335869
ILE-15 m3	0.436314	0.432777	0.424055	0.443089	0.416846	0.415895			0.370467	0.435073	0.436049	0.427453	0.400764	0.390522	0.418415	0.436508	0.462613	0.472222	0.418732	0.418818	0.454666	0.429388
ILE-15 m4	0.210975	0.204891	0.124699	0.134275	0.229347	0.229726			0.111038	0.142312	0.230335	0.217069	0.118134	0.124619	0.220765	0.2198	0.233645	0.226025	0.206336	0.199441	0.1749	0.170026
ILE-15 m5	0.0176267	0.0165436	0.00445121	-0.00863577	0.0225345	0.0193006			-0.00192326	-0.00684577	0.0116644	0.0131923	-0.0140149	-0.00529175	0.0219049	0.0179464	-0.000208703	-0.00143498	0.0150569	0.0145448	-0.00203382	0.0141423
ILE-15 m6	-0.00399176	-0.0026391	-0.00503685	-0.0115809	-0.00363746	-0.00453338			-0.00444577	-0.0108572	-0.00780136	-0.00460317	-0.0108646	-0.00735019	-0.0052279	-0.0110189	-0.0126428	-0.0196225	-0.00544401	-0.00432059	-0.010102	-0.00354876
ILE-57 m0	0.141226	0.152174	0.19998	0.201287	0.14998	0.155019			0.268833	0.210558	0.148837	0.153449	0.279048	0.27025	0.151493	0.155601	0.151293	0.150019	0.162692	0.170459	0.164275	0.156898
ILE-57 m1	0.209861	0.208864	0.191873	0.190307	0.212224	0.21138			0.199291	0.204959	0.212178	0.212159	0.192774	0.193825	0.20852	0.207052	0.210249	0.21083	0.209255	0.207887	0.202666	0.207219
ILE-57 m2	0.227016	0.225568	0.258612	0.255742	0.216319	0.211925			0.225739	0.227425	0.217019	0.219705	0.21266	0.213184	0.221676	0.221956	0.218628	0.217568	0.222494	0.221371	0.244733	0.248541
ILE-57 m3	0.272294	0.265648	0.261465	0.260969	0.256134	0.259426			0.231315	0.257366	0.264088	0.26239	0.235066	0.237542	0.260755	0.259482	0.262755	0.264242	0.260786	0.257165	0.267107	0.265948
ILE-57 m4	0.134506	0.131791	0.0807676	0.0844545	0.146553	0.145151			0.0724594	0.0958935	0.143167	0.138605	0.0785939	0.0817422	0.138098	0.137377	0.142969	0.143807	0.129513	0.127243	0.111403	0.108954
ILE-57 m5	0.0147707	0.0152855	0.00716278	0.00797627	0.017822	0.0160391			0.00246753	0.00407768	0.0143877	0.0132346	0.00293227	0.00387127	0.0186535	0.0179656	0.0149646	0.0140625	0.014722	0.0151679	0.0100902	0.0120654
ILE-57 m6	0.000326188	0.000669566	0.000139685	-0.000734706	0.000967196	0.00106167			-0.000104886	-0.000277924	0.000322997	0.00045723	-0.00107431	-0.000415576	0.00080501	0.000566159	-0.000858805	-0.00052885	0.000536748	0.000707063	-0.000273342	0.000376087
ILE-85 m0	0.0234437	0.0330022	0.0394339	0.0409595	0.0416281	0.0465581			0.125238	0.0742047	0.039272	0.0414413	0.14609	0.13954	0.0374346	0.0404718	0.0384326	0.0379274	0.0430475	0.0515511	0.0354016	0.024464
ILE-85 m1	0.0304664	0.0346906	0.0452263	0.0445813	0.0357708	0.0346157			0.0821912	0.0574213	0.0355293	0.0380165	0.0682246	0.0661197	0.0364189	0.0364387	0.034776	0.0365504	0.0385272	0.0401564	0.0287926	0.0292439
ILE-85 m2	0.407473	0.399253	0.487059	0.478514	0.372044	0.37417			0.421479	0.4269	0.379794	0.385658	0.396869	0.394524	0.387353	0.385417	0.381504	0.381774	0.396284	0.393291	0.446331	0.457978
ILE-85 m3	0.407891	0.40602	0.354387	0.361149	0.406801	0.400622			0.30869	0.359219	0.406941	0.402675	0.322458	0.329355	0.400325	0.400556	0.407177	0.407231	0.395999	0.388766	0.383791	0.382794
ILE-85 m4	0.122688	0.118815	0.0705437	0.0717296	0.134409	0.134368			0.0614269	0.0804493	0.130421	0.123757	0.0656953	0.0681465	0.127404	0.125379	0.130551	0.128715	0.11858	0.11593	0.0993652	0.0975667
ILE-85 m5	0.00803795	0.00821906	0.00335012	0.00306641	0.00934752	0.00966628			0.000974924	0.00180543	0.00804285	0.00845227	0.000663705	0.00231407	0.011064	0.0117373	0.00755908	0.00780195	0.00756299	0.0103053	0.00631878	0.00795377
ILE159 m0	0.0240503	0.0335189	0.0399434	0.0415688	0.0414988	0.0477843			0.126164	0.0761426	0.0394728	0.0420498	0.149832	0.140054	0.0373816	0.04163	0.0393022	0.0399643	0.0427758	0.0522959	0.036036	0.0244432
ILE159 m1	0.0287982	0.0329673	0.0432203	0.0414249	0.0337033	0.0354163			0.0780008	0.05776	0.0344105	0.0374086	0.0641568	0.0634629	0.0360194	0.0363869	0.0359681	0.036832	0.0383217	0.0411357	0.0287266	0.0285847
ILE159 m2	0.409516	0.407157	0.496477	0.482089	0.383131	0.37966			0.428675	0.426592	0.386954	0.392505	0.398496	0.400841	0.392522	0.391414	0.383444	0.385356	0.39947	0.396965	0.447674	0.463765
ILE159 m3	0.413206	0.401628	0.350488	0.361464	0.403175	0.399541			0.307406	0.359381	0.407422	0.399181	0.322289	0.327997	0.400079	0.394813	0.407806	0.404125	0.395372	0.386526	0.386021	0.382211
ILE159 m4	0.116824	0.115346	0.0661808	0.0701552	0.128272	0.127938			0.0580004	0.0769309	0.123725	0.120336	0.0635122	0.0655637	0.123591	0.124737	0.125081	0.125204	0.114752	0.114167	0.0947107	0.0939455
ILE159 m5	0.0076045	0.009383	0.00369045	0.00329792	0.0102204	0.00966043			0.00175336	0.00319276	0.00801504	0.00851938	0.00171424	0.00208148	0.0104075	0.0110189	0.00839839	0.0085197	0.00930805	0.00891073	0.0068315	0.00705056
ILE302 m0	0.256055	0.27141	0.31915	0.322816	0.271537	0.280623			0.401662	0.340435	0.269732	0.27436	0.422807	0.413947	0.272595	0.278398	0.273025	0.271628	0.285962	0.296701	0.28007	0.267253
ILE302 m1	0.35945	0.351863	0.287576	0.286414	0.362973	0.361327			0.277125	0.311548	0.36326	0.358423	0.270595	0.275579	0.354293	0.34969	0.358332	0.360539	0.34732	0.341469	0.326181	0.333721
ILE302 m2	0.384495	0.376727	0.393274	0.39077	0.36549	0.358049			0.321213	0.348017	0.367008	0.367217	0.306598	0.310473	0.373112	0.371912	0.368644	0.367834	0.366718	0.36183	0.393748	0.399025
LEU-15 m0	0.00995617	0.0135137	0.0251491	0.0186486	0.022137	0.0250601			0.0811199	0.0443465	0.0154098	0.0192347	0.237066	0.22063	0.0153374	0.0142623	0.0092558	0.006799	0.0177019	0.025755	0.014824	0.00892489
LEU-15 m1	0.0180621	0.021028	0.0210435	0.0144098	0.0236299	0.0233732			0.0565471	0.0327076	0.0212174	0.0226895	0.0419793	0.0425297	0.0224563	0.0177822	0.0123319	0.00984771	0.0237733	0.0252878	0.00877391	0.0146032
LEU-15 m2	0.105012	0.108285	0.105771	0.0990192	0.112334	0.0998867			0.101491	0.0991962	0.101236	0.104934	0.0806645	0.0877358	0.103307	0.0953231	0.0929104	0.0897705	0.106322	0.108424	0.0988802	0.116332
LEU-15 m3	0.767809	0.763706	0.743795	0.778049	0.748845	0.755764			0.726613	0.786535	0.787702	0.781226	0.622493	0.611335	0.744364	0.775799	0.807347	0.829931	0.76015	0.754023	0.813945	0.783337
LEU-15 m4	0.101487	0.0958299	0.109829	0.109234	0.0928109	0.0995302			0.0454074	0.0547084	0.0840622	0.0789585	0.0384154	0.051164	0.11639	0.109894	0.0990952	0.0908511	0.0980853	0.0901254	0.0806407	0.0787537
LEU-15 m5	0.000573926	0.000850216	-0.00192007	-0.0130029	0.00195663	-0.000410462			-0.00805583	-0.0123958	-0.00486498	-0.00219072	-0.0139093	-0.00916306	0.00108122	-0.0073474	-0.0114698	-0.0171192	-0.00208131	-0.000706255	-0.0113624	0.000647619
LEU-15 m6	-0.00290022	-0.00321337	-0.00366778	-0.00635757	-0.00171284	-0.00320427			-0.00312226	-0.00509756	-0.00476245	-0.00485201	-0.00670849	-0.00423112	-0.00293527	-0.00571341	-0.00947093	-0.0100801	-0.0039509	-0.00290912	-0.00570177	-0.00259839
LEU-57 m0	0.0159957	0.0213296	0.0327443	0.0364004	0.0313759	0.0332777			0.0854875	0.0552179	0.025549	0.0267507	0.232781	0.223256	0.0232828	0.0255479	0.0254428	0.024683	0.026444	0.0335318	0.0289971	0.0173693
LEU-57 m1	0.0821468	0.0846079	0.0844035	0.0818166	0.0877635	0.0886367			0.114752	0.0983019	0.0865845	0.0888086	0.0967162	0.0962963	0.0859844	0.0850497	0.0853066	0.0843991	0.0876497	0.0894261	0.0767728	0.0800731
LEU-57 m2	0.0485767	0.050487	0.0592011	0.0575632	0.0501336	0.0480308			0.0521699	0.050107	0.048314	0.0487795	0.0433301	0.0443101	0.0526109	0.0518472	0.0490239	0.0500354	0.050839	0.050702	0.0495986	0.0493483
LEU-57 m3	0.741775	0.736796	0.70703	0.70013	0.727063	0.727419			0.698502	0.734196	0.750471	0.752075	0.57559	0.579071	0.711398	0.717181	0.728742	0.735183	0.732545	0.729283	0.755087	0.768459
LEU-57 m4	0.106165	0.102102	0.111036	0.12077	0.0995503	0.0971579			0.0493942	0.0618218	0.0870116	0.081482	0.0524712	0.0574661	0.119635	0.116374	0.107602	0.104217	0.0981685	0.0933819	0.0884184	0.083795
LEU-57 m5	0.00545102	0.00390457	0.00521231	0.00451674	0.00386526	0.00493745			-0.000245573	0.000513083	0.00221331	0.00199382	0.000103615	-0.000198709	0.00663585	0.00409137	0.00474542	0.00315299	0.00404904	0.00328136	0.00199546	0.000854171
LEU-57 m6	-0.000109697	0.000772221	0.000373455	-0.00119716	0.000248468	0.000540184			-6.06092e-05	-0.000157398	-0.000143634	0.000110673	-0.000992291	-0.000200614	0.000453099	-9.08713e-05	-0.000863309	-0.00167011	0.000305053	0.000393723	-0.000868854	0.000101017
LEU-85 m0	0.0141162	0.0198161	0.0304832	0.0339153	0.0293724	0.031184			0.0838976	0.0532464	0.0237413	0.0243281	0.233405	0.223579	0.0204011	0.0232234	0.0234515	0.0222959	0.024279	0.0318964	0.0279077	0.0150384
LEU-85 m1	0.0215956	0.0237133	0.0259853	0.0239488	0.0263173	0.0271497			0.058862	0.0417305	0.0255169	0.0280857	0.050738	0.0494714	0.0258033	0.0265996	0.0243193	0.0256833	0.0278735	0.0296373	0.0158724	0.0170478
LEU-85 m2	0.0602892	0.0636387	0.082865	0.084304	0.0623852	0.0569541			0.053028	0.0519473	0.0556002	0.0553904	0.0501013	0.0504987	0.0653517	0.0639308	0.0583151	0.0575131	0.0611059	0.0599503	0.0579698	0.0625
LEU-85 m3	0.829482	0.819963	0.780923	0.771328	0.813671	0.815299			0.773453	0.811745	0.835499	0.838717	0.627706	0.63932	0.800842	0.801106	0.816761	0.823154	0.816203	0.813041	0.837051	0.848466
LEU-85 m4	0.0714728	0.0704816	0.0772384	0.0843115	0.0654724	0.0670975			0.0314182	0.0411774	0.0581041	0.0529245	0.037538	0.0367255	0.0838064	0.0818395	0.0753939	0.0708375	0.0680805	0.0631938	0.0597979	0.0552956
LEU-85 m5	0.00304403	0.00238721	0.00250482	0.00219237	0.00278119	0.00231595			-0.000659021	0.000153118	0.00153796	0.000554503	0.000511429	0.000405477	0.00379571	0.00330065	0.00175896	0.000515812	0.00245781	0.00228111	0.00140154	0.00165174
LEU159 m0	0.0159457	0.021179	0.0310132	0.0343705	0.0349966	0.0356238			0.0829562	0.0527617	0.0235292	0.0249719	0.231586	0.220397	0.0210801	0.0228791	0.0240144	0.0230394	0.0247058	0.0323547	0.027471	0.0179911
LEU159 m1	0.0166637	0.0186399	0.0195488	0.0194183	0.0233801	0.0238588			0.0519743	0.0348824	0.0190379	0.0217629	0.0452555	0.044812	0.0207078	0.0208759	0.019951	0.0208628	0.0225635	0.0242756	0.0100771	0.0113887
LEU159 m2	0.0638812	0.0630274	0.0832654	0.0830655	0.0674397	0.0639272			0.0517196	0.0503782	0.0525762	0.0534149	0.0512248	0.0514723	0.0668898	0.0645862	0.0567161	0.0568959	0.0587488	0.0579529	0.0564387	0.0672809
LEU159 m3	0.808466	0.810884	0.783037	0.773089	0.766282	0.780693			0.781555	0.817595	0.843631	0.839412	0.632167	0.642866	0.795754	0.802821	0.819524	0.823365	0.815422	0.814226	0.842066	0.814809
LEU159 m4	0.0895993	0.0827333	0.079787	0.0864137	0.100799	0.0895307			0.0314374	0.0431861	0.0595739	0.0585052	0.0397784	0.0392139	0.0909303	0.0850465	0.0772343	0.0729532	0.0758376	0.0679611	0.061879	0.0830375
LEU159 m5	0.00544448	0.00353603	0.00334866	0.00364352	0.00710283	0.00636648			0.000357717	0.00119662	0.00165169	0.00193286	-1.17818e-05	0.00123858	0.00463783	0.0037915	0.0025605	0.002884	0.00272229	0.00322978	0.0020685	0.00549312
LEU302 m0	0.159192	0.182763	0.225813	0.247103	0.227579	0.237854			0.368762	0.306412	0.204192	0.206638	0.654795	0.643813	0.188464	0.201541	0.204338	0.200418	0.20397	0.234188	0.232308	0.168196
LEU302 m1	0.542217	0.524659	0.464259	0.450426	0.50332	0.506299			0.443109	0.469573	0.523674	0.525054	0.237324	0.242973	0.515762	0.507932	0.51781	0.514268	0.51619	0.500272	0.47656	0.527671
LEU302 m2	0.298591	0.292577	0.309929	0.302471	0.269101	0.255847			0.188129	0.224015	0.272133	0.268308	0.107881	0.113214	0.295774	0.290526	0.277853	0.285315	0.279839	0.26554	0.291133	0.304133
PHE-57 m0	0.171649	0.202083	0.439953	0.444742	0.19888	0.216943			0.710314	0.434525	0.181924	0.207392	0.417659	0.380982	0.207054	0.21879	0.226501	0.22874	0.229218	0.238134	0.218151	0.21129
PHE-57 m1	0.0152687	0.01796	0.0375104	0.038592	0.017854	0.0200503			0.0602247	0.0372239	0.0150541	0.0182646	0.0362955	0.0349649	0.0185591	0.0193811	0.0140824	0.0175871	0.0196676	0.0206831	0.0174781	0.0185445
PHE-57 m2	0.0117315	0.0126697	0.0113127	0.00728385	0.0135236	0.0116724			0.00611743	0.00728638	0.01001	0.0108373	0.00719703	0.0105666	0.0104475	0.0094295	0.00750183	0.00626979	0.0124653	0.0104078	0.00871402	0.0112969
PHE-57 m3	0.212295	0.195718	0.152886	0.141326	0.196285	0.188542			0.0720863	0.148643	0.187821	0.189005	0.165865	0.175848	0.180309	0.177305	0.186587	0.186512	0.184554	0.180397	0.189173	0.195952
PHE-57 m4	0.281356	0.26683	0.191976	0.195752	0.266001	0.260709			0.0847994	0.194516	0.27225	0.263815	0.209347	0.216691	0.262426	0.263315	0.263094	0.266814	0.258557	0.251365	0.265825	0.264627
PHE-57 m5	0.19404	0.190791	0.115167	0.121161	0.189861	0.18598			0.0480778	0.123695	0.202266	0.190667	0.119863	0.126881	0.197524	0.194041	0.193441	0.19056	0.180321	0.182702	0.188611	0.182624
PHE-57 m6	0.0857653	0.0849437	0.0424784	0.0454866	0.0869751	0.0842806			0.0156012	0.0452774	0.098152	0.0891876	0.03993	0.0452357	0.0926304	0.0898852	0.088855	0.0828587	0.0844199	0.0853359	0.0843085	0.0832889
PHE-57 m7	0.0235766	0.0245099	0.00838239	0.00807998	0.0254461	0.0261645			0.00327272	0.0099758	0.0291319	0.0260724	0.00632187	0.0094389	0.0269615	0.0250508	0.0209194	0.0205684	0.0261671	0.0258632	0.0235664	0.0253474
PHE-57 m8	0.00414429	0.00443478	0.000829007	-0.00109545	0.00490731	0.00526118			-0.000175017	-0.000174549	0.00374298	0.00488551	-0.00144221	9.42487e-05	0.00417921	0.00306844	0.000283846	0.00139776	0.00462119	0.00471018	0.00434179	0.00599543
PHE-57 m9	0.000172905	6.08694e-05	-0.000494649	-0.00132708	0.000266103	0.000396646			-0.000318702	-0.000968003	-0.000352083	-0.000126793	-0.00103685	-0.000702565	-9.05749e-05	-0.000265173	-0.00126571	-0.0013089	8.57114e-06	0.000402158	-0.000169114	0.00103344
PHE-85 m0	0.170562	0.204359	0.434792	0.441955	0.199021	0.21192			0.699594	0.424589	0.180947	0.204969	0.413353	0.377761	0.208898	0.213859	0.221825	0.22903	0.227958	0.234648	0.216082	0.211191
PHE-85 m1	0.0163482	0.0188498	0.0426359	0.0389673	0.018794	0.0215368			0.0680466	0.0405514	0.0162055	0.0201164	0.0367337	0.0354686	0.0193783	0.0197602	0.0167779	0.0182823	0.020427	0.0224995	0.0191218	0.0195451
PHE-85 m2	0.0153277	0.0153295	0.015589	0.0124748	0.0160511	0.0144955			0.00662987	0.0098064	0.0119916	0.0127038	0.0108348	0.0145141	0.0135315	0.0130141	0.0105209	0.00955426	0.0139345	0.014021	0.0116518	0.0149013
PHE-85 m3	0.24222	0.226979	0.176874	0.170651	0.221592	0.214681			0.0845932	0.171939	0.217953	0.217154	0.193147	0.202353	0.208918	0.207043	0.212257	0.21428	0.214404	0.208036	0.221042	0.225308
PHE-85 m4	0.300614	0.284477	0.198527	0.201282	0.286825	0.282571			0.0886459	0.207645	0.296857	0.285248	0.214504	0.224596	0.283756	0.286674	0.289259	0.284069	0.277347	0.273438	0.283375	0.283309
PHE-85 m5	0.17962	0.172765	0.100102	0.105582	0.17864	0.175554			0.0418926	0.1117	0.189369	0.17867	0.106485	0.112525	0.182378	0.180326	0.178956	0.178404	0.170615	0.170336	0.175423	0.168131
PHE-85 m6	0.0631642	0.0624955	0.0284726	0.0295277	0.0638921	0.0634605			0.00992129	0.0318751	0.0725497	0.0658182	0.0259033	0.0304916	0.0686409	0.0666353	0.0627605	0.0609799	0.0610881	0.0622413	0.0609824	0.0606197
PHE-85 m7	0.0116463	0.013436	0.00348609	0.0010131	0.0136822	0.0144812			0.00115005	0.00284426	0.0138401	0.0141659	0.000731253	0.00309171	0.0140963	0.0127931	0.00966296	0.00758589	0.0134445	0.0134726	0.0126549	0.014744
PHE-85 m8	0.000496863	0.00130868	-0.000479513	-0.00145302	0.00150305	0.00129923			-0.000473165	-0.000950489	0.000286919	0.0011548	-0.00169304	-0.000802193	0.000401976	-0.00010568	-0.00201919	-0.00218527	0.000781301	0.00130675	-0.000333057	0.00225118
PHE159 m0	0.173355	0.20471	0.439845	0.45277	0.201696	0.220184			0.714279	0.433978	0.185059	0.210326	0.414456	0.383391	0.209327	0.215464	0.219759	0.230725	0.223761	0.240097	0.216908	0.21257
PHE159 m1	0.0141525	0.0163256	0.0365621	0.0314602	0.0161488	0.0188921			0.0544981	0.0327165	0.0148754	0.0170654	0.0326981	0.0310574	0.0169019	0.0169347	0.0154817	0.0144291	0.0179514	0.0190814	0.0144053	0.0182221
PHE159 m2	0.0158993	0.0166507	0.0178537	0.0121763	0.0181165	0.0163874			0.0076513	0.0114876	0.013511	0.0141306	0.0126815	0.0157859	0.0146697	0.0139474	0.012437	0.0105426	0.0157832	0.0153792	0.0126278	0.0163089
PHE159 m3	0.249471	0.231946	0.182847	0.171419	0.228685	0.218605			0.0858689	0.176716	0.225773	0.222458	0.198096	0.207432	0.21453	0.213889	0.220472	0.221133	0.222037	0.214601	0.225981	0.232958
PHE159 m4	0.299699	0.283475	0.197032	0.20102	0.286188	0.278461			0.0875756	0.203927	0.295312	0.281156	0.216626	0.220588	0.2847	0.283884	0.287449	0.283412	0.275549	0.269509	0.288589	0.279692
PHE159 m5	0.175292	0.172925	0.0979798	0.106022	0.173009	0.170525			0.0402522	0.10816	0.185695	0.176172	0.102603	0.110404	0.180975	0.177935	0.178109	0.172913	0.169569	0.166062	0.170065	0.164695
PHE159 m6	0.0594069	0.060571	0.0253906	0.0262523	0.0616638	0.0613974			0.00941793	0.0302434	0.0667962	0.0635307	0.0232707	0.0287224	0.0653089	0.0647751	0.0601489	0.0598009	0.061688	0.0600852	0.0605822	0.0590528
PHE159 m7	0.0119037	0.0122372	0.00310355	0.000262736	0.0132392	0.0140773			0.000638869	0.0031892	0.012942	0.0142865	0.00090403	0.00325023	0.0129009	0.0128809	0.00734545	0.00806575	0.0127665	0.0142984	0.0107843	0.0146157
PHE159 m8	0.000821516	0.00116025	-0.000613809	-0.00138242	0.00125466	0.00147145			-0.000181973	-0.000418173	3.57974e-05	0.000875079	-0.00133559	-0.000630492	0.000685974	0.000291096	-0.00120188	-0.00102095	0.000895574	0.000887368	5.73492e-05	0.00188636
PHE302 m0	0.635092	0.639057	0.755738	0.752455	0.668893	0.669609			0.901356	0.76459	0.625788	0.644137	0.762773	0.747715	0.636398	0.636072	0.648934	0.655276	0.644676	0.653482	0.63278	0.63742
PHE302 m1	0.294617	0.290096	0.208483	0.213612	0.260893	0.26018			0.0840594	0.198468	0.296398	0.283725	0.203708	0.216583	0.289911	0.290717	0.280294	0.275915	0.283868	0.27698	0.300363	0.295461
PHE302 m2	0.0702914	0.0708469	0.0357789	0.0339328	0.0702141	0.0702109			0.0145851	0.0369421	0.0778147	0.0721374	0.0335192	0.0357025	0.0736906	0.0732103	0.0707722	0.0688088	0.0714557	0.0695375	0.066857	0.0671196
PRO-57 m0	0.09015	0.107348	0.122213	0.130572	0.126146	0.136754			0.437167	0.303368	0.116367	0.126343	0.263688	0.250825	0.122518	0.133611	0.134396	0.143041	0.136901	0.159542	0.0638313	0.0527072
PRO-57 m1	0.021156	0.0210331	0.0308534	0.0272512	0.0224697	0.0214456			0.0343104	0.0279135	0.0211675	0.021761	0.0365319	0.0350062	0.0222821	0.0220178	0.020714	0.0197457	0.022435	0.0239924	0.0186155	0.0211393
PRO-57 m2	0.37371	0.36092	0.453846	0.446264	0.334449	0.328356			0.273045	0.319229	0.335567	0.338621	0.356674	0.361733	0.340716	0.334686	0.336682	0.338435	0.334477	0.32105	0.395687	0.395496
PRO-57 m3	0.392048	0.38302	0.328925	0.334561	0.382325	0.378827			0.213595	0.285631	0.390284	0.382206	0.290054	0.293124	0.381676	0.379803	0.383406	0.382023	0.374319	0.365554	0.396232	0.396181
PRO-57 m4	0.11695	0.122551	0.0619548	0.062979	0.128797	0.129539			0.0422848	0.063554	0.132649	0.127188	0.0555462	0.0598239	0.125735	0.124586	0.123435	0.117301	0.125983	0.124614	0.124669	0.129436
PRO-57 m5	0.00598639	0.0051275	0.00220743	-0.00162755	0.00581345	0.00507758			-0.000401482	0.000304424	0.00396529	0.00388213	-0.00249462	-0.000511627	0.00707284	0.00529582	0.00136684	-0.000544737	0.0058854	0.00524736	0.000965686	0.00504048
PRO-85 m0	0.0836267	0.105898	0.120504	0.127579	0.125408	0.135898			0.437355	0.299636	0.114904	0.121478	0.259137	0.248416	0.120215	0.130167	0.13278	0.136218	0.135263	0.156784	0.0602689	0.0497
PRO-85 m1	0.0350804	0.0361919	0.0486026	0.0466726	0.0348508	0.0319146			0.038822	0.0379789	0.0322198	0.0331337	0.0489125	0.0508111	0.0359226	0.0344809	0.0328098	0.0340995	0.0347157	0.0346218	0.0333318	0.0342845
PRO-85 m2	0.553864	0.5288	0.633322	0.622359	0.497176	0.489802			0.384255	0.45916	0.502038	0.503676	0.5044	0.50591	0.510485	0.503566	0.499872	0.504809	0.498216	0.479054	0.56484	0.569804
PRO-85 m3	0.312886	0.313677	0.189093	0.197011	0.326452	0.327594			0.137815	0.199448	0.338409	0.328992	0.186026	0.191214	0.315665	0.31551	0.32251	0.316398	0.316689	0.315022	0.330726	0.333212
PRO-85 m4	0.0145432	0.0154339	0.0084789	0.0063787	0.0161139	0.0147907			0.00175283	0.00377733	0.0124291	0.0127205	0.00152471	0.00364968	0.0177123	0.016276	0.0120282	0.00847516	0.0151153	0.0145185	0.010833	0.0129995
PRO159 m0	0.0864189	0.107671	0.123969	0.132634	0.127828	0.138138			0.436802	0.303097	0.119288	0.125619	0.262608	0.253866	0.125336	0.133509	0.13601	0.141035	0.139593	0.159437	0.0642192	0.0515118
PRO159 m1	0.0291126	0.0308901	0.0466828	0.0426774	0.0306151	0.0297291			0.0385151	0.0325467	0.0270531	0.0303988	0.0432464	0.0443712	0.0349067	0.0336491	0.031107	0.0313384	0.0331939	0.0331426	0.00649478	-0.00794273
PRO159 m2	0.555923	0.530164	0.623157	0.616309	0.496787	0.486779			0.379421	0.456625	0.502154	0.49973	0.501482	0.504631	0.507204	0.495251	0.497933	0.494287	0.494658	0.475562	0.584299	0.613241
PRO159 m3	0.311505	0.314557	0.19483	0.195651	0.325657	0.326636			0.140584	0.198833	0.337289	0.327351	0.185259	0.189333	0.310722	0.316038	0.316166	0.316924	0.316695	0.313981	0.330671	0.329682
PRO159 m4	0.0170404	0.0167181	0.0113607	0.0127289	0.0191133	0.0187181			0.00467795	0.00889874	0.0142159	0.0169013	0.00740426	0.00779829	0.0218315	0.0215531	0.0187841	0.0164157	0.0158596	0.0178775	0.0143162	0.0135079
SER-15 m0	0.0532754	0.0608712	0.0812733	0.0979056	0.0660903	0.0576897			0.132469	0.097759	0.0471358	0.0517232	0.0876588	0.0869927	0.0607546	0.051305	0.0546795	0.0438197	0.0603705	0.067679	0.055813	0.0540433
SER-15 m1	0.572507	0.541227	0.621619	0.619025	0.556731	0.556731			0.6251	0.620107	0.537001	0.542322	0.65322	0.640712	0.532218	0.523717	0.563546	0.579475	0.522221	0.494586	0.502914	0.503919
SER-15 m2	0.291437	0.303967	0.258991	0.258649	0.285483	0.290628			0.20687	0.238758	0.326126	0.311735	0.23278	0.237573	0.313522	0.326098	0.301238	0.299533	0.315155	0.328446	0.325394	0.329494
SER-15 m3	0.0827808	0.0939346	0.038117	0.0244202	0.0916957	0.0949511			0.0355605	0.0433756	0.0897364	0.0942204	0.0263411	0.0347217	0.0935053	0.0988798	0.0805362	0.0771723	0.102253	0.109289	0.115879	0.112544
SER-57 m0	0.0598623	0.0700075	0.0935723	0.114512	0.0703068	0.064265			0.143394	0.113879	0.0630128	0.0632763	0.103265	0.100932	0.0650872	0.064996	0.0712108	0.0662096	0.0669258	0.0722412	0.0666904	0.06005
SER-57 m1	0.567786	0.530474	0.606431	0.577148	0.55524	0.550959			0.604408	0.594374	0.51561	0.523073	0.617292	0.614935	0.528898	0.508716	0.541381	0.541673	0.513301	0.493983	0.489903	0.498407
SER-57 m2	0.287046	0.303941	0.255717	0.263435	0.280928	0.285487			0.214135	0.238465	0.313107	0.312199	0.23682	0.237697	0.307594	0.319404	0.29593	0.299868	0.31249	0.32036	0.327302	0.326918
SER-57 m3	0.0853059	0.0955767	0.0442794	0.0449043	0.093525	0.0992887			0.0380632	0.0532815	0.10827	0.101452	0.0426236	0.0464368	0.0984208	0.106884	0.0914776	0.0922496	0.107283	0.113416	0.116104	0.114625
SER-85 m0	0.0731003	0.085196	0.11176	0.134422	0.0843829	0.0767884			0.153097	0.123423	0.0764699	0.0741735	0.118081	0.111158	0.0809681	0.0807318	0.0812789	0.0787259	0.0830981	0.0876551	0.0816444	0.0745232
SER-85 m1	0.670053	0.631773	0.712502	0.682816	0.652665	0.650411			0.687625	0.687023	0.623836	0.629347	0.705733	0.714115	0.635512	0.623545	0.646527	0.645403	0.617696	0.598568	0.598203	0.610935
SER-85 m2	0.256847	0.28303	0.175738	0.182762	0.262952	0.2728			0.159279	0.189554	0.299694	0.29648	0.176186	0.174727	0.28352	0.295723	0.272194	0.275871	0.299206	0.313777	0.320152	0.314542
SER159 m0	0.0759972	0.0879624	0.11302	0.1371	0.0884989	0.0788314			0.15113	0.122905	0.0814559	0.0771463	0.118063	0.114762	0.0841374	0.08255	0.0842351	0.0821654	0.0871823	0.0915018	0.0828617	0.0774477
SER159 m1	0.670437	0.629796	0.713488	0.681932	0.652147	0.641411			0.693815	0.692433	0.622396	0.618168	0.710041	0.710603	0.635142	0.62134	0.64638	0.645506	0.61648	0.599197	0.595514	0.603357
SER159 m2	0.253566	0.282241	0.173492	0.180967	0.259354	0.279757			0.155056	0.184662	0.296148	0.304685	0.171895	0.174635	0.28072	0.29611	0.269385	0.272328	0.296337	0.309301	0.321624	0.319195
SER302 m0	0.53154	0.497427	0.581712	0.578484	0.534749	0.521074			0.660822	0.61683	0.49122	0.486709	0.623005	0.616079	0.491783	0.473468	0.518498	0.518823	0.482822	0.463915	0.458086	0.456648
SER302 m1	0.366516	0.38245	0.358824	0.363825	0.352613	0.358132			0.29325	0.321151	0.386568	0.387705	0.324122	0.330148	0.387548	0.397879	0.369677	0.37062	0.388674	0.399491	0.404616	0.405711
SER302 m2	0.101945	0.120123	0.0594639	0.0576909	0.112638	0.120794			0.0459276	0.0620188	0.122212	0.125587	0.0528732	0.0537731	0.120669	0.128653	0.111824	0.110557	0.128504	0.136595	0.137299	0.137642
THR-57 m0	0.0168743	0.0242128	0.0387071	0.0394729	0.0292847	0.0288099			0.0900866	0.0561362	0.0248472	0.0243549	0.108707	0.1025	0.0266378	0.0252795	0.0243873	0.0214251	0.0264851	0.0315111	0.0318135	0.0212783
THR-57 m1	0.276851	0.275066	0.386401	0.380277	0.252326	0.245676			0.357896	0.330405	0.247187	0.251838	0.326518	0.325824	0.267822	0.259066	0.257296	0.25764	0.262942	0.25372	0.289562	0.303906
THR-57 m2	0.451707	0.436626	0.440343	0.444344	0.430541	0.432009			0.420157	0.444272	0.432981	0.435063	0.427421	0.428135	0.437589	0.432745	0.442181	0.441922	0.430071	0.420059	0.428296	0.429668
THR-57 m3	0.241948	0.251355	0.127574	0.134509	0.274826	0.282654			0.129654	0.166667	0.282145	0.276969	0.137279	0.140624	0.254857	0.267842	0.264073	0.266327	0.266625	0.279018	0.239654	0.233804
THR-57 m4	0.0126203	0.0127398	0.00697447	0.00139732	0.0130226	0.0108512			0.00220628	0.00251921	0.0128395	0.0117743	7.47772e-05	0.00291598	0.0130936	0.0150672	0.0120631	0.0126858	0.0138771	0.0156919	0.0106743	0.0113439
THR-85 m0	0.0223877	0.0303409	0.0435627	0.0412004	0.0335258	0.0323201			0.0969434	0.06123	0.028966	0.0283275	0.114013	0.107557	0.0306539	0.029402	0.0282684	0.024426	0.030664	0.0356913	0.0358387	0.0259509
THR-85 m1	0.423815	0.410703	0.534821	0.528665	0.391732	0.384309			0.490517	0.47304	0.385575	0.386108	0.46113	0.463221	0.412052	0.397043	0.399537	0.397441	0.401202	0.390696	0.42972	0.445901
THR-85 m2	0.434374	0.429698	0.368742	0.374589	0.437013	0.442987			0.350847	0.387566	0.445825	0.447595	0.363989	0.363542	0.431424	0.441141	0.441913	0.44764	0.433824	0.437569	0.416117	0.412577
THR-85 m3	0.119423	0.129258	0.0528751	0.0555455	0.13773	0.140385			0.0616926	0.0781638	0.139634	0.13797	0.0608686	0.0656804	0.125871	0.132414	0.130282	0.130493	0.13431	0.136043	0.118324	0.115572
THR159 m0	0.0532289	0.0568497	0.0812149	0.0792468	0.0550837	0.0520727			0.0999178	0.0767628	0.0511081	0.0525986	0.1031	0.099932	0.0557758	0.0529385	0.0523793	0.0498604	0.0554412	0.0553933	0.059052	0.0603042
THR159 m1	0.382453	0.376669	0.479723	0.476162	0.363268	0.363942			0.467878	0.44152	0.356399	0.365099	0.459986	0.452589	0.374764	0.371882	0.366525	0.36817	0.369148	0.364227	0.391475	0.395613
THR159 m2	0.45389	0.451047	0.378952	0.381781	0.455959	0.456052			0.373058	0.406996	0.463499	0.453406	0.376674	0.384014	0.450115	0.452217	0.459791	0.458154	0.451578	0.452446	0.439135	0.438147
THR159 m3	0.110428	0.115434	0.0601101	0.0628099	0.125689	0.127934			0.0591456	0.0747212	0.128994	0.128897	0.0602409	0.0634652	0.119345	0.122963	0.121305	0.123816	0.123833	0.127934	0.110338	0.105935
THR302 m0	0.0608551	0.0653397	0.086869	0.0850457	0.0641949	0.0609351			0.106643	0.0835724	0.0599144	0.0616154	0.110162	0.10719	0.064452	0.0615241	0.0607554	0.0580842	0.064447	0.0647379	0.0673861	0.068409
THR302 m1	0.429572	0.425451	0.510256	0.507911	0.415081	0.416905			0.49718	0.476972	0.408759	0.418687	0.489364	0.483136	0.425158	0.423609	0.41673	0.419783	0.420912	0.417235	0.439663	0.442145
THR302 m2	0.509573	0.509209	0.402875	0.407043	0.520725	0.52216			0.396178	0.439455	0.531326	0.519697	0.400474	0.409674	0.51039	0.514867	0.522515	0.522133	0.514641	0.518028	0.492951	0.489446
TYR-15 m0	0.0610639	0.0738266	0.176447	0.195211	0.0719	0.0785231			0.287275	0.173732	0.0642493	0.0762629	0.132623	0.133505	0.0742124	0.0707239	0.0601995	0.0559832	0.0804304	0.0941779	0.0842095	0.0879373
TYR-15 m1	0.00326824	0.0058297	0.00978868	-0.00340119	0.00533815	0.00346256			0.0154542	-0.000258588	0.00215687	0.0042362	-0.00165306	0.00508355	0.00136204	-0.00149945	-0.0124359	-0.0240041	0.00316357	0.0049861	-0.00657328	0.00665664
TYR-15 m2	0.0115758	0.0132166	0.0149004	0.0101464	0.0157609	0.014025			0.0132849	-0.000336864	0.00809485	0.0111722	-0.00480075	0.0158621	0.0120685	0.0098514	-0.00743682	-0.00263764	0.0130287	0.00991282	0.00465567	0.0127873
TYR-15 m3	0.251744	0.244212	0.256931	0.261195	0.234878	0.23576			0.249368	0.27368	0.233744	0.238148	0.303631	0.287345	0.218257	0.232148	0.250033	0.257217	0.237938	0.237718	0.255923	0.245096
TYR-15 m4	0.330914	0.317071	0.312864	0.323936	0.315129	0.320667			0.261758	0.322224	0.319932	0.320618	0.360485	0.335525	0.322655	0.332615	0.372651	0.422015	0.326255	0.315108	0.348719	0.311402
TYR-15 m5	0.220124	0.223272	0.16782	0.170142	0.217117	0.219817			0.137112	0.195155	0.230489	0.222713	0.186622	0.18083	0.230964	0.231377	0.25615	0.235237	0.213606	0.208631	0.222395	0.209698
TYR-15 m6	0.0990963	0.094842	0.0601632	0.0537015	0.104966	0.100996			0.0398338	0.0475401	0.114508	0.0989295	0.0423173	0.0520818	0.110363	0.10594	0.109742	0.0625609	0.0999236	0.0998644	0.0910303	0.0917391
TYR-15 m7	0.0217988	0.0282453	0.00820076	-0.00521698	0.029495	0.0281324			0.000185677	-0.000387015	0.0307629	0.0311605	-0.00604735	-0.00517285	0.0297969	0.0216763	-0.00184388	0.0234498	0.0260656	0.0301612	0.0130306	0.0289712
TYR-15 m8	0.00374173	0.00230004	-0.00535855	-0.00372037	0.00643244	0.00227595			-0.00154832	-0.0112277	0.000283569	-0.000277019	-0.0158478	-0.00260503	0.00319708	4.83879e-05	-0.0312291	-0.0320358	0.00372287	0.00379595	-0.00789335	0.00663432
TYR-15 m9	-0.00332725	-0.0028162	-0.00175686	-0.00199388	-0.001016	-0.00365826			-0.0027236	-0.000121353	-0.00422082	-0.00296254	0.00267104	-0.00245441	-0.0028756	-0.00288069	0.00417015	0.0022153	-0.0041341	-0.0043556	-0.00549692	-0.000922138
TYR-57 m0	0.0646398	0.0797144	0.178497	0.189937	0.0784795	0.0857086			0.285873	0.176761	0.0699176	0.079289	0.145968	0.138041	0.0799819	0.0799717	0.0770076	0.0809459	0.0863503	0.0970012	0.0990076	0.0926977
TYR-57 m1	0.00927699	0.0103252	0.0248947	0.0234756	0.0087089	0.010508			0.0310118	0.0166645	0.00819139	0.00988375	0.0152386	0.0162515	0.00819758	0.00828064	0.00304148	0.00514532	0.00845983	0.00970491	0.0109121	0.0101284
TYR-57 m2	0.0162051	0.0172312	0.0191798	0.0176822	0.0180639	0.0158443			0.0193527	0.0141649	0.0132427	0.0152646	0.021815	0.0248996	0.0142244	0.0136921	0.00921831	0.00635141	0.0153911	0.0158086	0.0098002	0.0154789
TYR-57 m3	0.250263	0.239999	0.254151	0.244357	0.238598	0.233659			0.243618	0.249989	0.223804	0.232001	0.276418	0.27546	0.220428	0.219696	0.239144	0.238539	0.233987	0.228943	0.23451	0.240349
TYR-57 m4	0.320534	0.310142	0.29366	0.295728	0.311497	0.310726			0.25162	0.299654	0.31263	0.309737	0.315772	0.309728	0.308978	0.311124	0.326382	0.331731	0.307216	0.30202	0.313354	0.304363
TYR-57 m5	0.213268	0.2121	0.164503	0.165122	0.21391	0.210003			0.125111	0.172428	0.225363	0.216707	0.168418	0.16804	0.22296	0.22594	0.227612	0.22281	0.212762	0.206902	0.209289	0.203744
TYR-57 m6	0.0954882	0.0955173	0.0550474	0.0570054	0.0956097	0.0996639			0.0385397	0.0623688	0.107563	0.0995073	0.0572311	0.058492	0.105595	0.103107	0.0975586	0.0981464	0.0988709	0.0987231	0.0940373	0.093161
TYR-57 m7	0.0263038	0.0294464	0.0117047	0.0100066	0.0284353	0.0289855			0.0058168	0.0105663	0.033524	0.0317382	0.00562051	0.0109101	0.0336647	0.0341529	0.0246472	0.0217861	0.0304626	0.0330937	0.0271844	0.0308766
TYR-57 m8	0.00411097	0.00553188	-0.000491215	-0.00132118	0.00667222	0.00505071			-0.000304425	-0.000767036	0.0064606	0.00619755	-0.0046592	-0.000705859	0.00627813	0.00583957	-0.00159296	-0.00237703	0.00663699	0.00751988	0.00308689	0.00874598
TYR-57 m9	-9.00614e-05	-7.69592e-06	-0.00114756	-0.00199208	2.58704e-05	-0.000148487			-0.000637876	-0.00182943	-0.000695755	-0.000324636	-0.00182217	-0.00111514	-0.000308228	-0.00180366	-0.00301798	-0.00307822	-0.000135763	0.000283582	-0.00118235	0.000455646
TYR-85 m0	0.0691407	0.0809808	0.181891	0.190989	0.0781042	0.0867144			0.290719	0.176462	0.0724397	0.07999	0.142904	0.136926	0.0789409	0.0800552	0.0746194	0.0815646	0.0876202	0.0981517	0.0953529	0.0928223
TYR-85 m1	0.0106924	0.00975564	0.02029	0.0160687	0.0103054	0.0103662			0.0281078	0.0142696	0.00663117	0.00927687	0.00948984	0.0153782	0.00795319	0.00693393	0.00193501	0.00167348	0.0096641	0.00947476	0.00660794	0.0117719
TYR-85 m2	0.0218369	0.0206326	0.0260799	0.0213027	0.021475	0.0194793			0.023426	0.014347	0.0165854	0.0171088	0.020306	0.0283292	0.0172505	0.0156583	0.0102257	0.00878409	0.0192754	0.020266	0.0115152	0.0199477
TYR-85 m3	0.287915	0.277935	0.299138	0.293502	0.273748	0.266177			0.276543	0.292384	0.259986	0.268041	0.3259	0.317917	0.25865	0.259547	0.273608	0.28605	0.270661	0.263357	0.274336	0.279563
TYR-85 m4	0.337788	0.328794	0.29943	0.304039	0.332265	0.33442			0.252003	0.312622	0.334558	0.329499	0.325702	0.31788	0.333275	0.337235	0.363181	0.361966	0.324113	0.321584	0.337015	0.321254
TYR-85 m5	0.194906	0.197576	0.139872	0.146894	0.198138	0.198485			0.105443	0.156285	0.214016	0.205649	0.155792	0.149034	0.211488	0.210097	0.209799	0.203177	0.199273	0.194607	0.197548	0.186293
TYR-85 m6	0.0660154	0.0694496	0.0340195	0.0295737	0.0702268	0.0698416			0.0242413	0.0365748	0.0807408	0.0746367	0.028496	0.0359572	0.0768213	0.0772124	0.0707543	0.0606781	0.0721995	0.0748567	0.0683968	0.0682055
TYR-85 m7	0.0117305	0.013625	0.000819645	0.000122944	0.0145473	0.0137376			0.000848043	0.00234712	0.0153165	0.014923	-0.00318282	3.92309e-05	0.0159031	0.0144771	0.00414632	0.00132573	0.0159099	0.0171721	0.0106252	0.0179426
TYR-85 m8	-2.45655e-05	0.00125137	-0.00154021	-0.00249247	0.00119093	0.000779047			-0.00133085	-0.00529196	-0.000272806	0.000875486	-0.00540663	-0.00146098	-0.000281827	-0.00121565	-0.00826925	-0.00521925	0.00128439	0.000531689	-0.00139672	0.00219971
TYR159 m0	0.0635439	0.0784163	0.179035	0.186411	0.0741569	0.0816133			0.284446	0.175949	0.0688802	0.0759192	0.135339	0.132366	0.0745341	0.0748097	0.0675511	0.0717041	0.083955	0.0954344	0.0940712	0.0902344
TYR159 m1	0.00816121	0.00851355	0.0149923	0.00851305	0.00897714	0.00947126			0.021287	0.0118715	0.00536704	0.00847999	0.00704145	0.0125151	0.00772294	0.00688096	0.00384907	-0.00139664	0.00844004	0.00887519	0.0029839	0.010182
TYR159 m2	0.0245208	0.0232901	0.0314174	0.0268859	0.0242723	0.0237079			0.0262024	0.0194425	0.0196815	0.0206818	0.0274495	0.0340913	0.0205147	0.0184835	0.0139834	0.0105407	0.0228515	0.0228143	0.0178341	0.0227991
TYR159 m3	0.296343	0.28101	0.299687	0.29329	0.273173	0.269122			0.280176	0.298978	0.265936	0.271671	0.335797	0.32175	0.25884	0.259327	0.281505	0.287319	0.268371	0.268459	0.278465	0.281807
TYR159 m4	0.33657	0.326472	0.296803	0.305282	0.328245	0.328219			0.251379	0.307197	0.328394	0.327749	0.327773	0.312001	0.32856	0.330585	0.353611	0.363303	0.328595	0.313873	0.334977	0.316593
TYR159 m5	0.191113	0.19497	0.140694	0.144555	0.199354	0.196437			0.109465	0.148731	0.211056	0.199908	0.146073	0.149416	0.211966	0.21092	0.20604	0.20632	0.19595	0.193651	0.193306	0.185425
TYR159 m6	0.0636386	0.06853	0.0347484	0.0358493	0.0722955	0.0730214			0.0234991	0.0374816	0.0816651	0.0757923	0.0238339	0.0367276	0.0784297	0.0809329	0.0705613	0.0602239	0.071389	0.0755118	0.0634482	0.069528
TYR159 m7	0.0154122	0.0174941	0.00384598	0.0005774	0.0178356	0.0171906			0.00462018	0.00293387	0.0189245	0.0189755	-0.000199717	0.00232749	0.0181171	0.0174487	0.00713825	0.00841702	0.0196936	0.0190226	0.0170173	0.0202696
TYR159 m8	0.000697344	0.00130382	-0.00122318	-0.00136361	0.00169129	0.00121727			-0.00107483	-0.00258512	9.59109e-05	0.000823229	-0.00310815	-0.00119475	0.00131513	0.000612306	-0.00424006	-0.00643129	0.000755153	0.00235786	-0.00210268	0.00316265
TYR302 m0	0.585574	0.585545	0.646441	0.636471	0.613906	0.611968			0.7301	0.658997	0.564227	0.581345	0.648198	0.644875	0.567747	0.562486	0.579232	0.582968	0.581082	0.580621	0.570478	0.581062
TYR302 m1	0.331375	0.331637	0.304193	0.311037	0.303396	0.306571			0.23224	0.286991	0.342185	0.333337	0.30286	0.301499	0.343767	0.34759	0.334293	0.330918	0.334017	0.332987	0.349348	0.339865
TYR302 m2	0.0830517	0.0828174	0.0493655	0.0524921	0.0826977	0.081461			0.0376603	0.0540116	0.0935881	0.0853179	0.0489426	0.053626	0.0884853	0.0899244	0.0864747	0.0861146	0.084901	0.0863922	0.0801742	0.0790726
VAL-57 m0	0.0124027	0.0194075	0.0247915	0.0250838	0.0247283	0.0279681			0.071792	0.0446156	0.0231302	0.0244948	0.0938782	0.0891428	0.0197841	0.0242612	0.0203512	0.019746	0.0256446	0.0349778	0.0277771	0.0179783
VAL-57 m1	0.0228892	0.0114543	0.0270662	0.0289854	0.0136795	0.0246324			0.0287136	0.0258631	0.0248273	0.0248076	0.0293851	0.0294262	0.0250198	0.0245683	0.0238006	0.0226698	0.024916	0.0249703	0.0232796	0.000318269
VAL-57 m2	0.841286	0.8508	0.809292	0.793398	0.84673	0.835389			0.843335	0.85783	0.850478	0.855928	0.805492	0.812282	0.811933	0.813903	0.83418	0.836223	0.83668	0.830449	0.852519	0.891413
VAL-57 m3	0.106077	0.101707	0.123233	0.135842	0.0960664	0.0949862			0.0535133	0.0675349	0.0890257	0.0823508	0.0683622	0.0635638	0.119791	0.11575	0.106962	0.104357	0.0975907	0.0923871	0.0864602	0.0803738
VAL-57 m4	0.0160884	0.0145057	0.0145248	0.0172763	0.0167207	0.0155251			0.00245424	0.00469999	0.0119189	0.0112982	0.00401757	0.00592618	0.021272	0.0188852	0.0141069	0.0163936	0.0136292	0.0155267	0.0101003	0.00840731
VAL-57 m5	0.00125649	0.00212527	0.0010928	-0.000585692	0.00207502	0.00149899			0.000191995	-0.000543851	0.000619394	0.00112101	-0.00113545	-0.000340511	0.00219997	0.00263162	0.000599771	0.000611108	0.00153947	0.0016894	-0.000136082	0.00150885
VAL-85 m0	0.0124653	0.0196341	0.0252179	0.0261471	0.0240385	0.0277473			0.0726929	0.0439097	0.0225764	0.024469	0.0933775	0.088304	0.0203831	0.0239805	0.0207427	0.0198048	0.0256956	0.0352126	0.0274194	0.0178144
VAL-85 m1	0.0240671	0.00375697	0.0310344	0.0314565	0.00196989	0.0233213			0.0286962	0.0254398	0.0108128	0.0240084	0.0315551	0.0324605	0.0183709	0.0251139	0.0232225	0.0235206	0.0121587	0.0263804	0.0109898	-0.00519256
VAL-85 m2	0.848124	0.868912	0.827184	0.818624	0.87027	0.845852			0.838811	0.860099	0.869778	0.859441	0.806017	0.809466	0.831843	0.823009	0.844677	0.843546	0.856766	0.832457	0.871481	0.904223
VAL-85 m3	0.10822	0.102	0.110525	0.117795	0.0976827	0.0971607			0.0582947	0.0681974	0.0929049	0.0876469	0.0669497	0.0685868	0.120043	0.118412	0.106053	0.106522	0.100431	0.0996774	0.0866147	0.0809066
VAL-85 m4	0.00712372	0.00569753	0.0060386	0.00597706	0.00603878	0.0059192			0.00150563	0.00235426	0.00392754	0.00443496	0.0021004	0.00118271	0.00936048	0.0094847	0.00530458	0.00660662	0.00494786	0.00627269	0.00349528	0.00224875
VAL159 m0	0.0152731	0.0225857	0.0277128	0.0287987	0.0304043	0.0324784			0.0721631	0.0473119	0.0255097	0.0273207	0.096645	0.0907637	0.022229	0.0268335	0.0236111	0.0237609	0.0282585	0.0382101	0.030295	0.0210129
VAL159 m1	-0.00354794	-0.00446228	-0.00510335	-0.00523912	-0.00543988	-0.00400788			-0.0106612	-0.00755393	-0.00482788	-0.00505432	-0.0137223	-0.0119353	-0.00441768	-0.00499341	-0.00459049	-0.00460922	-0.00517158	-0.00641588	-0.00542622	-0.00424903
VAL159 m2	0.877895	0.880773	0.873172	0.859258	0.8511	0.865602			0.893476	0.897583	0.891653	0.895796	0.859445	0.863049	0.863445	0.860996	0.872492	0.876808	0.880063	0.876486	0.891946	0.89154
VAL159 m3	0.104834	0.0963551	0.101221	0.11409	0.116404	0.0996992			0.0451477	0.0613494	0.0856523	0.0781967	0.0577496	0.0573424	0.112705	0.109532	0.103215	0.0988814	0.0930236	0.0871425	0.0804869	0.0867647
VAL159 m4	0.00554557	0.00474848	0.00299773	0.00309228	0.00753234	0.00622884			-0.00012559	0.00130922	0.00201253	0.00374054	-0.000117068	0.000779925	0.00603874	0.0076314	0.00527309	0.00515861	0.00382644	0.00457682	0.00269857	0.00493181
VAL302 m0	0.792284	0.791142	0.766639	0.754792	0.804673	0.804615			0.849682	0.833195	0.81739	0.817897	0.843204	0.836518	0.780549	0.780957	0.797582	0.800266	0.802901	0.802787	0.808542	0.813471
VAL302 m1	0.0786495	0.077963	0.107281	0.115895	0.0665559	0.0683304			0.0354555	0.0452519	0.0570687	0.0565258	0.0435002	0.0506963	0.0874162	0.0885547	0.0737793	0.0714109	0.0720664	0.0708293	0.0625372	0.0601625
VAL302 m2	0.129066	0.130895	0.126079	0.129313	0.128771	0.127055			0.114862	0.121553	0.125541	0.125577	0.113295	0.112786	0.132035	0.130489	0.128638	0.128323	0.125032	0.126384	0.128921	0.126367
